# Supplementary material for: Evaluation of the Ecological Environment Affected by Cry1Ah1 in Poplar
Source: Life (Basel). 2022 Nov 9;12(11):1830. doi: 10.3390/life12111830 (PMC9692618; doi:10.3390/life12111830)
Supplement: Supplementary file 1 [file life-12-01830-s001.zip]

Archive with 14 entries (14 files):
- supplemental Figure S1.jpg
- supplemental Figure S2.jpg
- supplemental Figure S3.jpg
- supplemental Figure S4.jpg
- supplemental Figure S5.jpg
- supplemental Figure S6.jpg
- Supplemental Table S1.xlsx
- supplemental Table S2.xlsx
- supplemental Table S3.xlsx
- supplemental Table S4.xlsx
- supplemental Table S5.xlsx
- supplemental Table S6.xlsx
- supplemental Table S7.xlsx
- supplemental Table S8.xlsx
