# Supplementary material for: Evaluation of the Ecological Environment Affected by Cry1Ah1 in Poplar
Source: Life (Basel). 2022 Nov 9;12(11):1830. doi: 10.3390/life12111830 (PMC9692618; doi:10.3390/life12111830)
Supplement: Supplementary file 1 [file life-12-01830-s001.zip › Supplemental Table S1.xlsx]

## Sheet: Sheet1
Lines	Tatal protein content (mg/g)	Cry1Ah1 expression level (ng/g)	Percentage of Cry1Ah1 in total protein (%)
NT	25.958±1.241	0.0±0.0	0
A3-4	25.764±2.641	6472.4±396.5	0.0263
Z1-3	24.363±2.421	7845.1±684.2	0.0322
A5-23	24.214±4.501	6741.3±102.0	0.0278
A4-6	24.721±4.221	9285.5±509.5	0.0376
A5-0	23.020±2.124	10698.2±544.6	0.0465
