# Supplementary material for: Evaluation of the Ecological Environment Affected by Cry1Ah1 in Poplar
Source: Life (Basel). 2022 Nov 9;12(11):1830. doi: 10.3390/life12111830 (PMC9692618; doi:10.3390/life12111830)
Supplement: Supplementary file 1 [file life-12-01830-s001.zip › supplemental Table S2.xlsx]

## Sheet: Sheet1
Rhizosphere bateria				Rhizosphere fungi
Sample ID	raw tags	clean tags		Sample ID	raw tags	clean tags
A3-4-1	62860	62324		A3-4-1	83753	82396
A3-4-2	60664	60152		A3-4-2	33750	33390
A3-4-3	65772	65201		A3-4-3	85577	84444
A3-4-4	63755	63137		A3-4-4	68968	45563
A3-4-5	60269	59738		A3-4-5	67239	66511
A3-4-6	68447	67813		A3-4-6	62858	62435
A4-6-1	64718	64192		A4-6-1	52005	51689
A4-6-2	61616	61121		A4-6-2	73958	73296
A4-6-3	67172	66682		A4-6-3	82514	31567
A4-6-4	64785	64253		A4-6-4	60401	59033
A4-6-5	64653	64124		A4-6-5	83061	80709
A4-6-6	68783	68228		A4-6-6	79626	30632
A5-0-1	63375	62167		A5-0-1	83314	57499
A5-0-2	62486	61753		A5-0-2	79558	78008
A5-0-3	61676	61052		A5-0-3	79609	78049
A5-0-4	57493	56880		A5-0-4	83951	82134
A5-0-5	59287	58657		A5-0-5	82261	72232
A5-0-6	58930	58300		A5-0-6	82020	80562
A5-23-1	60884	60334		A5-23-1	92790	91153
A5-23-2	69687	69095		A5-23-2	80269	75659
A5-23-3	56002	55540		A5-23-3	79229	77754
A5-23-4	65053	64495		A5-23-4	84619	84195
A5-23-5	64507	63883		A5-23-5	70968	61769
A5-23-6	62781	62152		A5-23-6	51625	50596
NT-1	64252	63689		NT-1	70913	67482
NT-2	60235	59631		NT-2	87922	86787
NT-3	53567	53093		NT-3	85460	83375
NT-4	60184	59605		NT-4	89125	87649
NT-5	56299	55862		NT-5	80166	78597
NT-6	64652	64064		NT-6	82555	56263
Z1-3-1	60751	60136		Z1-3-1	74009	73254
Z1-3-2	67873	67079		Z1-3-2	76706	75921
Z1-3-3	60464	59859		Z1-3-3	81142	68094
Z1-3-4	61325	60638		Z1-3-4	53193	52560
Z1-3-5	57684	57170		Z1-3-5	63006	62455
Z1-3-6	56038	55501		Z1-3-6	78301	77297
