# Supplementary material for: Evaluation of the Ecological Environment Affected by Cry1Ah1 in Poplar
Source: Life (Basel). 2022 Nov 9;12(11):1830. doi: 10.3390/life12111830 (PMC9692618; doi:10.3390/life12111830)
Supplement: Supplementary file 1 [file life-12-01830-s001.zip › supplemental Table S3.xlsx]

## Sheet: Sheet1
Rhizosphere bateria				Rhizosphere fungi
Sample ID	Final tags	ASVs		Sample ID	Final tags	ASVs
A3-4-1	62860	62324		A3-4-1	29804	899
A3-4-2	60664	60152		A3-4-2	29804	634
A3-4-3	65772	65201		A3-4-3	29804	766
A3-4-4	63755	63137		A3-4-4	29804	899
A3-4-5	60269	59738		A3-4-5	29804	855
A3-4-6	68447	67813		A3-4-6	29804	612
A4-6-1	64718	64192		A4-6-1	29804	791
A4-6-2	61616	61121		A4-6-2	29804	766
A4-6-3	67172	66682		A4-6-3	29804	862
A4-6-4	64785	64253		A4-6-4	29804	943
A4-6-5	64653	64124		A4-6-5	29804	626
A4-6-6	68783	68228		A4-6-6	29804	948
A5-0-1	63375	62167		A5-0-1	29804	1103
A5-0-2	62486	61753		A5-0-2	29804	1172
A5-0-3	61676	61052		A5-0-3	29804	1197
A5-0-4	57493	56880		A5-0-4	29804	1106
A5-0-5	59287	58657		A5-0-5	29804	729
A5-0-6	58930	58300		A5-0-6	29804	607
A5-23-1	60884	60334		A5-23-1	29804	662
A5-23-2	69687	69095		A5-23-2	29804	584
A5-23-3	56002	55540		A5-23-3	29804	743
A5-23-4	65053	64495		A5-23-4	29804	422
A5-23-5	64507	63883		A5-23-5	29804	725
A5-23-6	62781	62152		A5-23-6	29804	1049
NT-1	64252	63689		NT-1	29804	933
NT-2	60235	59631		NT-2	29804	769
NT-3	53567	53093		NT-3	29804	822
NT-4	60184	59605		NT-4	29804	756
NT-5	56299	55862		NT-5	29804	525
NT-6	64652	64064		NT-6	29804	773
Z1-3-1	60751	60136		Z1-3-1	29804	1095
Z1-3-2	67873	67079		Z1-3-2	29804	940
Z1-3-3	60464	59859		Z1-3-3	29804	825
Z1-3-4	61325	60638		Z1-3-4	29804	1163
Z1-3-5	57684	57170		Z1-3-5	29804	662
Z1-3-6	56038	55501		Z1-3-6	29804	902
