# Supplementary material for: Evaluation of the Ecological Environment Affected by Cry1Ah1 in Poplar
Source: Life (Basel). 2022 Nov 9;12(11):1830. doi: 10.3390/life12111830 (PMC9692618; doi:10.3390/life12111830)
Supplement: Supplementary file 1 [file life-12-01830-s001.zip › supplemental Table S4.xlsx]

## Sheet: Sheet1
Sample ID	chao1	goods coverage	observed species	PD whole tree	shannon	simpson
A3-4-1	8441.6	0.96	6778	250.53	11.13	1
A3-4-2	8728.45	0.96	6816.9	252.08	11.15	1
A3-4-3	8563.12	0.96	6749.8	250.51	11.1	1
A3-4-4	8595.05	0.96	6859	253.31	11.18	1
A3-4-5	8423.27	0.96	6735	248.12	11.08	1
A3-4-6	8843.18	0.96	7056	257.46	11.23	1
A4-6-1	8651.68	0.96	6902.8	254.72	11.21	1
A4-6-2	8396.64	0.96	6769.9	250.88	11.18	1
A4-6-3	8258.74	0.96	6531.7	246.01	11.06	1
A4-6-4	8517.21	0.96	6741	246.6	11.05	1
A4-6-5	8495.09	0.96	6693	249.63	11.08	1
A4-6-6	8314.36	0.96	6690	249.3	11.13	1
A5-0-1	8679.87	0.96	7061	253.35	11.32	1
A5-0-2	8640.34	0.96	6911	253.17	11.28	1
A5-0-3	8532.79	0.96	6887.9	253.11	11.21	1
A5-0-4	8553.89	0.96	6881.9	250.98	11.2	1
A5-0-5	8454.97	0.96	6822	252.81	11.2	1
A5-0-6	8611.87	0.96	6915	253.1	11.24	1
A5-23-1	8952.88	0.96	7145.8	259.08	11.29	1
A5-23-2	8816.46	0.96	7075	252.59	11.22	1
A5-23-3	8726.89	0.96	7043	260.27	11.25	1
A5-23-4	8894	0.96	7042.8	255.52	11.26	1
A5-23-5	8634.88	0.96	7016.8	256	11.2	1
A5-23-6	8684.07	0.96	7026	254.96	11.28	1
NT-1	8833.41	0.96	6933.8	252.86	11.15	1
NT-2	8804.3	0.96	7102	261.25	11.31	1
NT-3	8738.73	0.96	6964	252.61	11.21	1
NT-4	8763.14	0.96	6971	253.51	11.23	1
NT-5	8614.52	0.96	6879	254.45	11.16	1
NT-6	8535.77	0.96	6846	248.68	11.08	1
Z1-3-1	8525.19	0.96	6796	249.91	11.18	1
Z1-3-2	8618.6	0.96	6892.9	252.73	11.23	1
Z1-3-3	8626.62	0.96	6766	248.95	11.17	1
Z1-3-4	8747.34	0.96	6961.8	254.51	11.26	1
Z1-3-5	8703.8	0.96	7049.9	258.14	11.28	1
Z1-3-6	8743.55	0.96	7130	258.41	11.33	1
