# Supplementary material for: Evaluation of the Ecological Environment Affected by Cry1Ah1 in Poplar
Source: Life (Basel). 2022 Nov 9;12(11):1830. doi: 10.3390/life12111830 (PMC9692618; doi:10.3390/life12111830)
Supplement: Supplementary file 1 [file life-12-01830-s001.zip › supplemental Table S5.xlsx]

## Sheet: Sheet1
ASV	Test-Statistic	P	FDR P	Bonferroni P	A5-0 mean	NT mean	A5-23 mean	A4-6 mean	A3-4 mean	Z1-3 mean
c__Archaeosporomycetes	17.1196	0.0042785	0.151723	0.239596	0.00482038	2.23684e-05	6.71051e-05	5.59209e-06	2.79605e-05	6.71051e-05
c__Agaricostilbomycetes	16.5582	0.00541866	0.151723	0.303445	0.000676643	0.000111842	1.67763e-05	2.23684e-05	0.000301973	0.000223684
c__Lobulomycetes	15.0749	0.0100471	0.187547	0.56264	3.91446e-05	0.000111842	0.000145394	5.59209e-06	1.11842e-05	0.000223684
c__Cystobasidiomycetes	12.9265	0.0240772	0.331005	1	5.03288e-05	0	3.35525e-05	5.03288e-05	7.26972e-05	0
c__Schizosaccharomycetes	12.3577	0.0302021	0.331005	1	0	0	0.000861182	0	5.59209e-06	0
c__Sordariomycetes	11.8438	0.0369913	0.331005	1	0.239548	0.202193	0.117982	0.10205	0.226715	0.16849
c__Ascomycota_cls_Incertae_sedis	11.2408	0.0468083	0.331005	1	0.00109046	0.000335525	8.94734e-05	0.000475328	0.000313157	0.000223684
c__Arthoniomycetes	10.3166	0.0667459	0.331005	1	0	5.59209e-06	2.23684e-05	2.79605e-05	0.000251644	0
c__Glomeromycetes	10.3159	0.0667637	0.331005	1	0.00566479	0.00934438	0.0101496	0.0277703	0.00866774	0.00772268
c__GS18	10.2857	0.0675328	0.331005	1	8.94734e-05	0	0	0	0	0
c__Hyaloraphidiomycetes	10.2857	0.0675328	0.331005	1	0	0	2.23684e-05	0	0	0
c__Trebouxiophyceae	10.1562	0.0709296	0.331005	1	0.0180569	0.0119	0.00655952	0.00977497	0.0185378	0.0214345
c__Pezizomycetes	9.52553	0.0898512	0.387051	1	0.0481759	0.25302	0.238519	0.0650025	0.177845	0.104902
c__Rozellomycota_cls_Incertae_sedis	9.14925	0.103257	0.413029	1	0.000190131	0.00115197	0.000542433	0.000458551	0.000408223	0.000894734
c__Agaricomycetes	8.93093	0.111851	0.417577	1	0.188	0.123798	0.248613	0.410359	0.306201	0.188705
c__unidentified	8.54354	0.128715	0.450504	1	0.214854	0.0993659	0.0907373	0.26209	0.125073	0.247355
c__Basidiobolomycetes	7.80641	0.167233	0.527187	1	0.000117434	0.000849998	0.000995392	6.1513e-05	6.1513e-05	3.35525e-05
c__Orbiliomycetes	7.76048	0.16994	0.527187	1	0.000894734	0.0009898	0.000564801	0.000285197	0.000726972	0.00126381
c__Mortierellomycetes	7.36731	0.194724	0.527187	1	0.137493	0.115963	0.0264338	0.0281841	0.0201707	0.115488
c__Geminibasidiomycetes	7.28177	0.200514	0.527187	1	0	1.11842e-05	6.1513e-05	4.47367e-05	0.000123026	1.11842e-05
c__Tremellomycetes	7.08108	0.21468	0.527187	1	0.0377131	0.0109214	0.00475328	0.00388091	0.0242082	0.00921017
c__Synchytriomycetes	6.9797	0.222154	0.527187	1	0	1.11842e-05	5.59209e-06	0	2.79605e-05	2.79605e-05
c__Blastocladiomycetes	6.84692	0.232276	0.527187	1	0.00326578	0.00121348	4.47367e-05	0.00328256	0.00246052	0.00130296
c__Geoglossomycetes	6.8205	0.234336	0.527187	1	0.000117434	0.00105691	0.0100602	0.00477565	0.00150427	0.00375229
c__Umbelopsidomycetes	6.71894	0.242397	0.527187	1	0	0	5.59209e-06	3.91446e-05	1.11842e-05	0
c__Rhizophlyctidomycetes	6.58981	0.252977	0.527187	1	0.000285197	0.000548025	0.000128618	5.03288e-05	3.35525e-05	7.82893e-05
c__Exobasidiomycetes	6.57542	0.25418	0.527187	1	0.0012023	1.11842e-05	2.23684e-05	0.00209144	5.59209e-05	7.82893e-05
c__Monoblepharidomycetes	6.36483	0.27232	0.544639	1	0.000352302	0.000335525	4.47367e-05	4.47367e-05	0.000173355	0.000313157
c__Chytridiomycetes	6.05093	0.301294	0.58181	1	0.000631906	0	0.000150986	1.11842e-05	3.35525e-05	6.71051e-05
c__Endogonomycetes	5.55901	0.351519	0.582232	1	5.59209e-06	3.91446e-05	0	5.59209e-06	5.59209e-06	0.000123026
c__Eurotiomycetes	5.4098	0.367938	0.582232	1	0.0105355	0.006224	0.0554791	0.00875721	0.00758847	0.0121237
c__Rhizophydiomycetes	5.33266	0.376644	0.582232	1	0.000307565	0.0024773	0.000296381	0.000262828	0.000184539	0.000150986
c__Microbotryomycetes	5.32502	0.377515	0.582232	1	6.71051e-05	0.000201315	0.000195723	0.000100658	0.00010625	0.000246052
c__Zoopagomycetes	5.32294	0.377751	0.582232	1	0.000715788	0.00202434	0.000419407	0.000726972	0.000726972	0.00158815
c__Olpidiomycetes	5.22832	0.388657	0.582232	1	0.000777301	5.03288e-05	7.82893e-05	0.000111842	0.000117434	0.000117434
c__Leotiomycetes	5.05365	0.409368	0.582232	1	0.00625755	0.0205733	0.00392006	0.0109996	0.00382499	0.00333289
c__Entorrhizomycetes	5	0.41588	0.582232	1	0	0	1.11842e-05	0	0	0
c__Moniliellomycetes	5	0.41588	0.582232	1	0	0	0	0	5.59209e-06	0
c__Pucciniomycotina_cls_Incertae_sedis	5	0.41588	0.582232	1	0	1.67763e-05	0	0	0	0
c__GS17	5	0.41588	0.582232	1	0	0	0	0	0	5.59209e-06
c__Pucciniomycetes	4.73732	0.448772	0.608778	1	2.23684e-05	1.11842e-05	3.91446e-05	1.11842e-05	0	1.11842e-05
c__Malasseziomycetes	4.62602	0.463201	0.608778	1	3.35525e-05	6.71051e-05	3.91446e-05	0.000128618	4.47367e-05	0.00010625
c__Ustilaginomycetes	4.59363	0.467455	0.608778	1	6.1513e-05	2.23684e-05	1.67763e-05	0.000111842	1.67763e-05	1.11842e-05
c__Lecanoromycetes	4.16978	0.52524	0.648147	1	0.009473	0.00490986	0.00375229	0.0092605	0.00614012	0.00950655
c__Glomeromycotina_cls_Incertae_sedis	4.11905	0.532407	0.648147	1	2.79605e-05	0.000100658	0	0	0	0
c__Tritirachiomycetes	4.11905	0.532407	0.648147	1	5.59209e-06	1.11842e-05	0	0	0	0
c__Dothideomycetes	3.63363	0.603271	0.702255	1	0.0379256	0.037646	0.0378808	0.0194549	0.0266855	0.0264114
c__Kickxellomycetes	3.61566	0.605964	0.702255	1	0.00096184	0.000548025	0.00048092	0.000570393	0.000609538	0.00072138
c__Pezizomycotina_cls_Incertae_sedis	3.55904	0.614474	0.702255	1	1.11842e-05	1.11842e-05	5.59209e-06	2.79605e-05	0	0
c__Wallemiomycetes	3.18627	0.671293	0.751848	1	5.59209e-06	0	0	4.47367e-05	5.59209e-06	0
c__Dacrymycetes	2.54746	0.769331	0.844755	1	5.03288e-05	1.67763e-05	1.67763e-05	4.47367e-05	4.47367e-05	4.47367e-05
c__Saccharomycetes	1.88633	0.86464	0.931151	1	0.00543551	0.00281841	0.110908	0.0034615	0.00187335	0.0437861
c__Paraglomeromycetes	1.56402	0.905566	0.946785	1	0.00275131	0.0120621	0.00439538	0.00672169	0.00854471	0.0133931
c__Mucoromycetes	1.50086	0.912971	0.946785	1	0.000178947	0.000100658	0.00010625	8.94734e-05	0.000173355	0.000206907
c__Spizellomycetes	1.21995	0.942949	0.960094	1	0.000128618	0.000111842	8.94734e-05	7.82893e-05	7.82893e-05	6.71051e-05
c__Archaeorhizomycetes	0.927297	0.968214	0.968214	1	0.0209312	0.0766843	0.0242361	0.0181855	0.0292019	0.0161779
