# Supplementary material for: Evaluation of the Ecological Environment Affected by Cry1Ah1 in Poplar
Source: Life (Basel). 2022 Nov 9;12(11):1830. doi: 10.3390/life12111830 (PMC9692618; doi:10.3390/life12111830)
Supplement: Supplementary file 1 [file life-12-01830-s001.zip › supplemental Table S6.xlsx]

## Sheet: Sheet1
ASV	Test-Statistic	P	FDR P	Bonferroni P	A5-0 mean	NT mean	A5-23 mean	A4-6 mean	A3-4 mean	Z1-3 mean
o__Archaeosporales	17.1196	0.0042785	0.494851	0.633218	0.00482038	2.23684e-05	6.71051e-05	5.59209e-06	2.79605e-05	6.71051e-05
o__Lobulomycetales	15.0749	0.0100471	0.494851	1	3.91446e-05	0.000111842	0.000145394	5.59209e-06	1.11842e-05	0.000223684
o__Magnaporthales	14.3558	0.0135006	0.494851	1	0.00137565	0.000262828	0.000363486	2.23684e-05	0	0.000156579
o__Diversisporales	12.648	0.0269102	0.494851	1	0.00209144	0.00599472	0.00810853	0.0249631	0.0069286	0.00244374
o__Ostropales	12.363	0.0301381	0.494851	1	0	0	0	2.79605e-05	0	5.59209e-06
o__Schizosaccharomycetales	12.3577	0.0302021	0.494851	1	0	0	0.000861182	0	5.59209e-06	0
o__Leprocaulales	12.1843	0.0323473	0.494851	1	5.59209e-06	0	0	0	0	9.50655e-05
o__Exobasidiales	12.1633	0.0326177	0.494851	1	0	1.11842e-05	0	0.00208585	0	0
o__Entylomatales	12.1263	0.0330978	0.494851	1	0.00117993	0	5.59209e-06	0	5.59209e-06	3.35525e-05
o__Mycocaliciales	12.1005	0.0334359	0.494851	1	0.000190131	1.11842e-05	2.79605e-05	5.59209e-06	2.23684e-05	9.50655e-05
o__Hypocreales	11.5706	0.0411701	0.513168	1	0.164553	0.0808728	0.0706113	0.0647061	0.184125	0.116081
o__Pleurotheciales	11.4148	0.043749	0.513168	1	5.59209e-05	0	0	5.59209e-06	7.26972e-05	0.000117434
o__Ascomycota_ord_Incertae_sedis	11.2408	0.0468083	0.513168	1	0.00109046	0.000335525	8.94734e-05	0.000475328	0.000313157	0.000223684
o__Botryosphaeriales	10.6143	0.0595872	0.513168	1	0.000637498	8.38814e-05	0.000234868	0.000195723	0.000631906	0.000525657
o__Teloschistales	10.5047	0.0621346	0.513168	1	1.67763e-05	0	6.71051e-05	0	5.59209e-06	1.67763e-05
o__Arthoniales	10.3166	0.0667459	0.513168	1	0	5.59209e-06	2.23684e-05	2.79605e-05	0.000251644	0
o__Monoblepharidales	10.2941	0.0673178	0.513168	1	0	0	0	1.11842e-05	0	0
o__Cystobasidiomycetes_ord_Incertae_sedis	10.2941	0.0673178	0.513168	1	0	0	1.11842e-05	0	0	0
o__Hyaloraphidiales	10.2857	0.0675328	0.513168	1	0	0	2.23684e-05	0	0	0
o__Trebouxiales	10.1562	0.0709296	0.513168	1	0.0180569	0.0119	0.00655952	0.00977497	0.0185378	0.0214345
o__Filobasidiales	10.0867	0.0728143	0.513168	1	5.59209e-06	3.35525e-05	0	1.11842e-05	0	3.35525e-05
o__Sordariomycetes_ord_Incertae_sedis	9.85252	0.0795236	0.534977	1	0.000234868	1.11842e-05	3.91446e-05	1.67763e-05	0.000458551	0.000111842
o__Dothideales	9.66682	0.0852453	0.546336	1	2.23684e-05	5.59209e-06	0.000206907	8.38814e-05	5.59209e-06	2.23684e-05
o__Pezizales	9.52553	0.0898512	0.546336	1	0.0423321	0.252897	0.238519	0.0649633	0.177834	0.104852
o__Eurotiales	9.42389	0.0933052	0.546336	1	0.00655952	0.00230394	0.0533989	0.00442334	0.00378025	0.00302532
o__Myrmecridiales	9.34758	0.095978	0.546336	1	5.59209e-05	5.59209e-06	0	6.1513e-05	6.71051e-05	2.79605e-05
o__Xylariales	9.2017	0.101285	0.555189	1	0.000659867	0.0199134	0.00058717	0.000201315	0.000536841	0.000838814
o__Rhytismatales	8.90508	0.11291	0.596813	1	2.23684e-05	2.79605e-05	3.91446e-05	0	0	0
o__Cantharellales	8.50741	0.1304	0.6484	1	0.00308683	0.00161052	0.00179506	0.000318749	0.000497696	0.0032546
o__Erythrobasidiales	8.47809	0.131781	0.6484	1	3.91446e-05	0	5.59209e-06	1.67763e-05	5.03288e-05	0
o__Phacidiales	8.39407	0.135814	0.6484	1	0.00010625	0.000184539	4.47367e-05	1.67763e-05	1.11842e-05	6.1513e-05
o__Agaricales	7.84985	0.164707	0.65688	1	0.08061	0.0534883	0.0372265	0.298433	0.143795	0.10299
o__Basidiobolales	7.80641	0.167233	0.65688	1	0.000117434	0.000849998	0.000995392	6.1513e-05	6.1513e-05	3.35525e-05
o__Asterinales	7.79661	0.167807	0.65688	1	4.47367e-05	1.11842e-05	0.000111842	5.03288e-05	3.35525e-05	0.000844406
o__Cystobasidiales	7.60727	0.179249	0.65688	1	1.11842e-05	0	1.67763e-05	3.35525e-05	2.23684e-05	0
o__Valsariales	7.53268	0.183941	0.65688	1	1.67763e-05	0	0	0	0	5.59209e-06
o__GS05	7.40761	0.192047	0.65688	1	2.23684e-05	0	0	0	1.11842e-05	0
o__Mortierellales	7.36731	0.194724	0.65688	1	0.137493	0.115963	0.0264338	0.0281841	0.0201707	0.115488
o__Orbiliales	7.34788	0.196027	0.65688	1	0.000866774	0.000782893	0.000525657	0.000279605	0.00072138	0.00123585
o__Onygenales	7.32584	0.197513	0.65688	1	0.00215855	0.00124144	0.000525657	0.00161052	0.00114079	0.00746544
o__Rozellomycota_ord_Incertae_seids	7.29739	0.199446	0.65688	1	1.11842e-05	0	0	0	1.67763e-05	0
o__Geminibasidiales	7.28177	0.200514	0.65688	1	0	1.11842e-05	6.1513e-05	4.47367e-05	0.000123026	1.11842e-05
o__Synchytriales	6.9797	0.222154	0.65688	1	0	1.11842e-05	5.59209e-06	0	2.79605e-05	2.79605e-05
o__Capnodiales	6.97653	0.222391	0.65688	1	0.00713551	0.00236545	0.00132533	0.00100098	0.00172796	0.00120789
o__Russulales	6.93189	0.225755	0.65688	1	0.00608419	0.000822037	0.000553617	0.00201315	0.00699571	0.000352302
o__Blastocladiales	6.84692	0.232276	0.65688	1	0.00326578	0.00121348	4.47367e-05	0.00328256	0.00246052	0.00130296
o__Verrucariales	6.84186	0.23267	0.65688	1	1.67763e-05	0	0	2.23684e-05	1.11842e-05	5.59209e-06
o__Geoglossales	6.8205	0.234336	0.65688	1	0.000117434	0.00105691	0.0100602	0.00477565	0.00150427	0.00375229
o__Umbelopsidales	6.71894	0.242397	0.65688	1	0	0	5.59209e-06	3.91446e-05	1.11842e-05	0
o__Boletales	6.65615	0.247494	0.65688	1	0.0450611	0.0101273	0.0276193	0.000844406	0.00191249	0.00115756
o__Glomerales	6.59244	0.252758	0.65688	1	0.00357335	0.00330493	0.00203552	0.00278486	0.00173355	0.00527893
o__Rhizophlyctidales	6.58981	0.252977	0.65688	1	0.000285197	0.000548025	0.000128618	5.03288e-05	3.35525e-05	7.82893e-05
o__GS10	6.57498	0.254216	0.65688	1	1.11842e-05	0.000369078	8.94734e-05	0	3.91446e-05	0.000201315
o__Golubeviales	6.54839	0.256451	0.65688	1	5.59209e-06	0	1.11842e-05	0	0	1.11842e-05
o__Trapeliales	6.51117	0.259605	0.65688	1	0.0054411	0.00309802	0.00189572	0.00547466	0.00323223	0.00819241
o__Glomerellales	6.49652	0.260856	0.65688	1	0.000704603	0.00061513	0.00115197	0.00135888	0.00124704	0.000671051
o__Chaetosphaeriales	6.38454	0.270579	0.65688	1	0.000218092	5.03288e-05	0.000279605	0.000369078	0.000553617	0.000408223
o__Microascales	6.30598	0.277574	0.65688	1	0.00140361	0.00058717	0.00263387	0.000671051	0.00185657	0.000738156
o__Chytridiales	6.2632	0.281444	0.65688	1	0	0	0.00013421	0	1.11842e-05	4.47367e-05
o__Hymenochaetales	6.21921	0.285469	0.65688	1	7.82893e-05	8.38814e-05	5.59209e-06	5.59209e-06	1.67763e-05	5.59209e-05
o__Branch06	5.95948	0.310182	0.65688	1	0.0115477	0.0173746	0.0062911	0.0111171	0.00400953	0.0248177
o__Conioscyphales	5.8409	0.322009	0.65688	1	5.59209e-06	0	0	2.79605e-05	5.59209e-06	0
o__GS31	5.8048	0.325678	0.65688	1	0.012873	0.00884669	0.00330493	0.00520624	0.0122914	0.00860623
o__Corticiales	5.67204	0.339449	0.65688	1	0.000682235	0.000145394	0.000128618	9.50655e-05	5.03288e-05	0.000637498
o__Coronophorales	5.64427	0.342386	0.65688	1	2.79605e-05	0	0	0	0.000223684	5.59209e-06
o__Melanosporales	5.6264	0.344285	0.65688	1	0.000307565	0.000100658	8.94734e-05	4.47367e-05	0.000206907	0.000234868
o__Umbilicariales	5.61214	0.345806	0.65688	1	0.00375788	0.0017	0.000844406	0.00357335	0.00262269	0.00110723
o__Endogonales	5.55901	0.351519	0.65688	1	5.59209e-06	3.91446e-05	0	5.59209e-06	5.59209e-06	0.000123026
o__unidentified	5.53453	0.354174	0.65688	1	0.250951	0.186977	0.135681	0.362451	0.260317	0.280902
o__Dothideomycetidae_ord_Incertae_sedis	5.46875	0.361385	0.65688	1	5.59209e-06	0	1.11842e-05	0	0	5.59209e-06
o__Agaricostilbales	5.45992	0.362361	0.65688	1	2.23684e-05	5.59209e-06	1.67763e-05	0	0	0
o__Pucciniales	5.36425	0.373062	0.65688	1	2.23684e-05	0	2.79605e-05	0	0	1.11842e-05
o__Rhizophydiales	5.33266	0.376644	0.65688	1	0.000307565	0.0024773	0.000296381	0.000262828	0.000184539	0.000150986
o__Zoopagales	5.32294	0.377751	0.65688	1	0.000715788	0.00202434	0.000419407	0.000726972	0.000726972	0.00158815
o__Sebacinales	5.26119	0.384843	0.65688	1	0.0131638	0.0124927	0.123328	0.00671051	0.00471972	0.0359012
o__Olpidiales	5.22832	0.388657	0.65688	1	0.000777301	5.03288e-05	7.82893e-05	0.000111842	0.000117434	0.000117434
o__Savoryellales	5.21498	0.390211	0.65688	1	1.11842e-05	0.00284637	2.23684e-05	0.000128618	0.000139802	4.47367e-05
o__Torpedosporales	5.11488	0.402022	0.65688	1	5.03288e-05	0	0	1.67763e-05	3.35525e-05	0
o__Geastrales	5.01271	0.414331	0.65688	1	3.35525e-05	0.000167763	2.79605e-05	5.59209e-05	7.82893e-05	1.11842e-05
o__Entorrhizales	5	0.41588	0.65688	1	0	0	1.11842e-05	0	0	0
o__Microbotryales	5	0.41588	0.65688	1	0	0	0	5.59209e-06	0	0
o__Annulatascales	5	0.41588	0.65688	1	0	0	0	5.59209e-06	0	0
o__Acarosporales	5	0.41588	0.65688	1	0	0	0	0	5.59209e-06	0
o__Tremellodendropsidales	5	0.41588	0.65688	1	1.67763e-05	0	0	0	0	0
o__Phyllachorales	5	0.41588	0.65688	1	0	0	0	5.59209e-06	0	0
o__Urocystidales	5	0.41588	0.65688	1	0	0	0	3.35525e-05	0	0
o__Moniliellales	5	0.41588	0.65688	1	0	0	0	0	5.59209e-06	0
o__Togniniales	5	0.41588	0.65688	1	0	2.23684e-05	0	0	0	0
o__GS25	5	0.41588	0.65688	1	0	1.67763e-05	0	0	0	0
o__Gomphales	5	0.41588	0.65688	1	0	2.79605e-05	0	0	0	0
o__Trichosporonales	4.98499	0.417715	0.65688	1	8.94734e-05	0.000195723	0.00013421	0.000195723	6.71051e-05	3.91446e-05
o__Holtermanniales	4.89252	0.429137	0.65688	1	0.000827629	0.000788485	0.000889142	0.000262828	0.000464144	0.000212499
o__GS02	4.85177	0.434237	0.65688	1	8.94734e-05	0.000335525	0.000274012	0.000156579	3.91446e-05	0.000150986
o__Leotiomycetes_ord_Incertae_sedis	4.78368	0.442847	0.65688	1	0.00282401	0.000950655	0.000419407	0.000559209	0.000671051	0.000671051
o__Dothideomycetes_ord_Incertae_sedis	4.70984	0.452307	0.65688	1	0.000190131	7.82893e-05	0.00401512	7.26972e-05	0.000100658	5.03288e-05
o__Phaeomoniellales	4.64417	0.460829	0.65688	1	0	1.67763e-05	1.11842e-05	1.67763e-05	5.59209e-06	0
o__Malasseziales	4.62602	0.463201	0.65688	1	3.35525e-05	6.71051e-05	3.91446e-05	0.000128618	4.47367e-05	0.00010625
o__Atheliales	4.59243	0.467612	0.65688	1	1.67763e-05	1.11842e-05	3.91446e-05	5.03288e-05	5.03288e-05	7.26972e-05
o__Ophiostomatales	4.57261	0.470228	0.65688	1	0.000704603	0.000777301	0.000190131	0.00010625	0.000497696	0.00161611
o__Helotiales	4.56535	0.471188	0.65688	1	0.00251644	0.0023319	0.00304769	0.00246052	0.00282401	0.00162171
o__Diaporthales	4.54482	0.473909	0.65688	1	0.000178947	8.38814e-05	0.000262828	5.59209e-06	8.94734e-05	5.59209e-05
o__Tilletiales	4.47907	0.482689	0.65688	1	1.11842e-05	0	0	5.59209e-06	5.03288e-05	2.23684e-05
o__GS04	4.43859	0.488141	0.65688	1	3.91446e-05	0.000335525	0.000162171	0.000251644	0.000145394	0.000341118
o__Tubeufiales	4.34417	0.500999	0.65688	1	5.59209e-06	3.35525e-05	1.67763e-05	5.59209e-06	5.03288e-05	0
o__Sporidiobolales	4.34139	0.50138	0.65688	1	5.59209e-05	0.000145394	0.000167763	6.71051e-05	6.71051e-05	0.000100658
o__Chaetothyriales	4.32386	0.503791	0.65688	1	0.00160493	0.00265065	0.00149868	0.00242138	0.00257236	0.00143158
o__Lulworthiales	4.2547	0.513358	0.65688	1	0.00249407	0.00061513	0.00582696	0.000307565	0.000788485	0.00304769
o__Unilacrymales	4.24877	0.514183	0.65688	1	5.03288e-05	1.67763e-05	5.59209e-06	4.47367e-05	4.47367e-05	3.35525e-05
o__Erysiphales	4.23143	0.516599	0.65688	1	0.000575985	0.016944	0.000201315	0.00691742	0.000206907	0.000905919
o__Gigasporales	4.15716	0.527018	0.65688	1	0	4.47367e-05	5.59209e-06	2.23684e-05	5.59209e-06	0
o__Thelebolales	4.11905	0.532407	0.65688	1	5.59209e-06	0	0	2.23684e-05	0	0
o__GS07	4.11905	0.532407	0.65688	1	0	0	5.59209e-06	0	9.50655e-05	0
o__GS24	4.11905	0.532407	0.65688	1	2.79605e-05	0.000100658	0	0	0	0
o__Pyrenulales	4.11905	0.532407	0.65688	1	0	0	0	5.59209e-06	1.67763e-05	0
o__Baeomycetales	4.11905	0.532407	0.65688	1	0	0	0	5.59209e-06	4.47367e-05	0
o__Caliciales	4.11905	0.532407	0.65688	1	0	5.59209e-06	0	3.35525e-05	0	0
o__Tritirachiales	4.11905	0.532407	0.65688	1	5.59209e-06	1.11842e-05	0	0	0	0
o__Hysteriales	4.11905	0.532407	0.65688	1	1.67763e-05	0	0	0	0	1.11842e-05
o__Septobasidiales	4.11765	0.532605	0.65688	1	0	1.11842e-05	1.11842e-05	0	0	0
o__Dacrymycetales	4.11765	0.532605	0.65688	1	0	0	1.11842e-05	0	0	1.11842e-05
o__Cystofilobasidiales	3.93696	0.558528	0.683158	1	0.0317687	0.00831544	0.00241578	0.00191809	0.0157473	0.00581018
o__Pleosporales	3.78679	0.580503	0.704217	1	0.0290229	0.0345983	0.0306894	0.0168993	0.0238559	0.0232743
o__Kickxellales	3.61566	0.605964	0.729127	1	0.00096184	0.000548025	0.00048092	0.000570393	0.000609538	0.00072138
o__GS35	3.55904	0.614474	0.73242	1	1.11842e-05	1.11842e-05	5.59209e-06	2.79605e-05	0	0
o__Sordariales	3.53169	0.618598	0.73242	1	0.0327529	0.0188342	0.0194213	0.0156746	0.0273285	0.016698
o__Peltigerales	3.22981	0.664603	0.770165	1	4.47367e-05	3.35525e-05	2.79605e-05	3.35525e-05	0.000145394	6.1513e-05
o__Microstromatales	3.18627	0.671293	0.770165	1	5.59209e-06	0	5.59209e-06	0	0	1.11842e-05
o__Lecanoromycetes_ord_Incertae_sedis	3.18627	0.671293	0.770165	1	0	0	0	5.59209e-06	1.67763e-05	5.59209e-06
o__Wallemiales	3.18627	0.671293	0.770165	1	5.59209e-06	0	0	4.47367e-05	5.59209e-06	0
o__Tremellales	3.07006	0.689186	0.784612	1	0.0050217	0.00158815	0.00131414	0.00149309	0.00792958	0.00311479
o__Polyporales	3.02572	0.69602	0.786343	1	0.0038865	0.0019796	0.00133092	0.000978616	0.000726972	0.00594998
o__Ustilaginales	2.83814	0.724922	0.812792	1	6.1513e-05	2.23684e-05	1.67763e-05	7.82893e-05	1.67763e-05	1.11842e-05
o__Leucosporidiales	2.76344	0.7364	0.815633	1	5.59209e-06	0	1.67763e-05	5.59209e-06	3.35525e-05	0.000123026
o__Coniochaetales	2.71957	0.743124	0.815633	1	0.000223684	0.000469736	0.000195723	0.000341118	0.000100658	0.000167763
o__Microbotryomycetes_ord_Incertae_sedis	2.67952	0.749248	0.815633	1	5.59209e-06	5.59209e-05	1.11842e-05	2.23684e-05	5.59209e-06	2.23684e-05
o__Venturiales	2.66952	0.750776	0.815633	1	9.50655e-05	8.38814e-05	0.000967432	0.000385854	0.000111842	0.000173355
o__Trechisporales	2.64175	0.755012	0.815633	1	0.00584373	0.003249	0.00194046	0.00480361	0.0120286	0.00611775
o__GS11	2.57854	0.764624	0.820031	1	1.67763e-05	0.000111842	1.11842e-05	5.03288e-05	6.1513e-05	0.000201315
o__Thelephorales	2.46974	0.781045	0.830473	1	0.0205453	0.0116875	0.0197624	0.00436742	0.00232072	0.00220328
o__Trichosphaeriales	2.43947	0.785583	0.830473	1	0.000318749	0.000145394	0.000313157	7.26972e-05	0.000704603	9.50655e-05
o__Lecanorales	2.26852	0.810879	0.851136	1	0.000206907	4.47367e-05	0.000917103	6.1513e-05	6.71051e-05	2.23684e-05
o__Auriculariales	1.98779	0.850832	0.886783	1	0.00291348	7.82893e-05	0.000139802	0.000223684	0.00216973	4.47367e-05
o__Saccharomycetales	1.88633	0.86464	0.894872	1	0.00543551	0.00281841	0.110908	0.0034615	0.00187335	0.0437861
o__Phallales	1.72277	0.886018	0.91063	1	8.94734e-05	0.000139802	6.1513e-05	8.38814e-05	9.50655e-05	7.26972e-05
o__Paraglomerales	1.56402	0.905566	0.924302	1	0.00275131	0.0120621	0.00439538	0.00672169	0.00854471	0.0133931
o__Mucorales	1.50086	0.912971	0.925477	1	0.000178947	0.000100658	0.00010625	8.94734e-05	0.000173355	0.000206907
o__Spizellomycetales	1.21995	0.942949	0.949364	1	0.000128618	0.000111842	8.94734e-05	7.82893e-05	7.82893e-05	6.71051e-05
o__Archaeorhizomycetales	1.12012	0.952307	0.952307	1	0.0080582	0.0678377	0.0209312	0.0129792	0.0169105	0.00757169
