# Supplementary material for: Evaluation of the Ecological Environment Affected by Cry1Ah1 in Poplar
Source: Life (Basel). 2022 Nov 9;12(11):1830. doi: 10.3390/life12111830 (PMC9692618; doi:10.3390/life12111830)
Supplement: Supplementary file 1 [file life-12-01830-s001.zip › supplemental Table S7.xlsx]

## Sheet: Sheet1
ASV	Test-Statistic	P	FDR P	Bonferroni P	A5-0 mean	NT mean	A5-23 mean	A4-6 mean	A3-4 mean	Z1-3 mean
f__Trichomonascaceae	18.3428	0.00254611	0.486475	0.802024	0.000234868	0.000145394	0	0.000128618	0	0.0416834
f__Ambisporaceae	17.7823	0.00323203	0.486475	1	0.00479801	2.23684e-05	5.59209e-05	5.59209e-06	2.23684e-05	6.71051e-05
f__Lasiosphaeriaceae	16.9307	0.0046331	0.486475	1	0.0187782	0.00126381	0.0024773	0.00462466	0.00661544	0.00402071
f__Collemataceae	15.8735	0.00721479	0.559811	1	0	0	0	0	5.03288e-05	0
f__Lobulomycetaceae	15.0749	0.0100471	0.559811	1	3.91446e-05	0.000111842	0.000145394	5.59209e-06	1.11842e-05	0.000223684
f__Magnaporthaceae	14.3558	0.0135006	0.559811	1	0.00137565	0.000262828	0.000363486	2.23684e-05	0	0.000156579
f__Glomerellaceae	14.0462	0.0153186	0.559811	1	0.000296381	5.59209e-05	0.000609538	5.59209e-05	0.00064309	0.000419407
f__Diversisporaceae	13.3127	0.0206179	0.559811	1	0.0014819	0.00585492	0.0076388	0.0247841	0.00597235	0.00213618
f__Aplosporellaceae	13.2555	0.0210982	0.559811	1	0.000190131	4.47367e-05	1.67763e-05	1.11842e-05	2.79605e-05	0.00013421
f__Nectriaceae	12.9069	0.0242669	0.559811	1	0.0545173	0.0130296	0.00951774	0.0134713	0.0448318	0.0212108
f__Pezizaceae	12.5226	0.0282883	0.559811	1	0.000100658	4.47367e-05	2.23684e-05	0.00356775	0.0482989	9.50655e-05
f__Graphidaceae	12.363	0.0301381	0.559811	1	0	0	0	2.79605e-05	0	5.59209e-06
f__Schizosaccharomycetaceae	12.3577	0.0302021	0.559811	1	0	0	0.000861182	0	5.59209e-06	0
f__Diatrypaceae	12.3577	0.0302021	0.559811	1	0	0	5.59209e-06	5.59209e-05	0	0
f__Leprocaulaceae	12.1843	0.0323473	0.559811	1	5.59209e-06	0	0	0	0	9.50655e-05
f__Leotiomycetes_fam_Incertae_sedis	12.1752	0.032465	0.559811	1	0.000123026	2.79605e-05	2.23684e-05	3.35525e-05	0.000441775	7.82893e-05
f__Entylomataceae	12.1263	0.0330978	0.559811	1	0.00117993	0	5.59209e-06	0	5.59209e-06	3.35525e-05
f__Mycocaliciaceae	12.1005	0.0334359	0.559811	1	0.000190131	1.11842e-05	2.79605e-05	5.59209e-06	2.23684e-05	9.50655e-05
f__Rhynchogastremataceae	11.9506	0.0354711	0.559811	1	0.00201315	0.000514472	0.000167763	0.000218092	0.000486512	0.00230953
f__Halosphaeriaceae	11.7899	0.0377832	0.559811	1	0.000603946	0.000251644	9.50655e-05	0.000167763	0.00159375	0.000436183
f__Venturiaceae	11.4624	0.042945	0.559811	1	0	0	0	3.91446e-05	0	5.59209e-05
f__Pleurotheciaceae	11.4148	0.043749	0.559811	1	5.59209e-05	0	0	5.59209e-06	7.26972e-05	0.000117434
f__Hymenogastraceae	11.3729	0.0444672	0.559811	1	0.00833781	0.011201	0.00131414	0.0911679	0.0149477	0.0034671
f__Lyophyllaceae	11.2956	0.0458247	0.559811	1	3.91446e-05	1.67763e-05	3.91446e-05	4.47367e-05	0.000150986	3.91446e-05
f__Ascomycota_fam_Incertae_sedis	11.2408	0.0468083	0.559811	1	0.00109046	0.000335525	8.94734e-05	0.000475328	0.000313157	0.000223684
f__Sporocadaceae	10.9306	0.0527737	0.559811	1	0.00010625	0.0195947	0.000301973	1.11842e-05	0.000223684	0.000363486
f__Lycoperdaceae	10.8311	0.0548346	0.559811	1	2.79605e-05	0	5.59209e-06	5.59209e-06	1.67763e-05	3.35525e-05
f__Teloschistaceae	10.5047	0.0621346	0.559811	1	1.67763e-05	0	6.71051e-05	0	5.59209e-06	1.67763e-05
f__Roccellaceae	10.3166	0.0667459	0.559811	1	0	5.59209e-06	2.23684e-05	2.79605e-05	0.000251644	0
f__Oedogoniomycetaceae	10.2941	0.0673178	0.559811	1	0	0	0	1.11842e-05	0	0
f__Cystobasidiomycetes_fam_Incertae_sedis	10.2941	0.0673178	0.559811	1	0	0	1.11842e-05	0	0	0
f__Chionosphaeraceae	10.2941	0.0673178	0.559811	1	1.11842e-05	0	0	0	0	0
f__Rhytismataceae	10.2857	0.0675328	0.559811	1	0	1.67763e-05	0	0	0	0
f__Hyaloraphidiales_fam_Incertae_sedis	10.2857	0.0675328	0.559811	1	0	0	2.23684e-05	0	0	0
f__Bondarzewiaceae	10.2857	0.0675328	0.559811	1	0	0	0	2.79605e-05	0	0
f__Cronartiaceae	10.2857	0.0675328	0.559811	1	0	0	2.79605e-05	0	0	0
f__Tubulicrinaceae	10.2857	0.0675328	0.559811	1	1.67763e-05	0	0	0	0	0
f__Ascosphaeraceae	10.2857	0.0675328	0.559811	1	0	0	3.35525e-05	0	0	0
f__Trebouxiaceae	10.1562	0.0709296	0.561621	1	0.0180569	0.0119	0.00655952	0.00977497	0.0185378	0.0214345
f__Dothideomycetes_fam_Incertae_sedis	10.0568	0.0736425	0.561621	1	0.000156579	7.26972e-05	0.00358453	2.23684e-05	9.50655e-05	2.79605e-05
f__Lipomycetaceae	10.0079	0.075012	0.561621	1	0	0	0	0.000100658	3.35525e-05	5.59209e-06
f__Xylariaceae	9.99434	0.0753958	0.561621	1	0.000139802	0.000150986	5.59209e-05	5.59209e-06	0.00010625	0.000100658
f__Sordariomycetes_fam_Incertae_sedis	9.85252	0.0795236	0.561621	1	0.000234868	1.11842e-05	3.91446e-05	1.67763e-05	0.000458551	0.000111842
f__Plectosphaerellaceae	9.82432	0.0803688	0.561621	1	0.000408223	0.000559209	0.000542433	0.00130296	0.000603946	0.000251644
f__Clavulinaceae	9.7984	0.0811533	0.561621	1	3.35525e-05	7.82893e-05	5.03288e-05	6.71051e-05	0	5.59209e-06
f__Aureobasidiaceae	9.66682	0.0852453	0.561621	1	2.23684e-05	5.59209e-06	0.000206907	8.38814e-05	5.59209e-06	2.23684e-05
f__Nephromataceae	9.52439	0.0898891	0.561621	1	1.67763e-05	0	0	0	1.11842e-05	5.03288e-05
f__Parabambusicolaceae	9.45542	0.0922207	0.561621	1	0.0096184	0.00203552	0.00191249	0.00496018	0.00917662	0.00796314
f__Trimorphomycetaceae	9.4494	0.0924269	0.561621	1	5.03288e-05	1.67763e-05	0.000464144	0.000536841	0.000145394	3.91446e-05
f__Ceratobasidiaceae	9.43682	0.0928588	0.561621	1	0.00285756	0.000452959	0.00168322	8.38814e-05	5.59209e-05	0.000150986
f__Tremellaceae	9.37727	0.0949297	0.561621	1	0.000128618	0.000307565	0.000290789	0.000369078	0.000150986	7.82893e-05
f__Myrmecridiaceae	9.34758	0.095978	0.561621	1	5.59209e-05	5.59209e-06	0	6.1513e-05	6.71051e-05	2.79605e-05
f__Cortinariaceae	9.32632	0.0967352	0.561621	1	0.000111842	0.00399834	0.00185657	0.0348723	0.0118664	0.00114638
f__Botryosphaeriaceae	9.25625	0.0992693	0.561621	1	0.000402631	3.91446e-05	0.000201315	0.000173355	0.00058717	0.000184539
f__Helotiaceae	9.24182	0.099799	0.561621	1	3.91446e-05	0.000201315	0.000100658	5.03288e-05	5.59209e-05	0
f__Chaetothyriales_fam_Incertae_sedis	9.23098	0.100198	0.561621	1	0.00108487	0.00161052	0.000917103	0.00183421	0.0022648	0.000503288
f__Tricholomataceae	9.19253	0.101627	0.561621	1	0.0275131	0.000967432	0.000978616	0.000794077	0.0286203	0.000676643
f__Sclerotiniaceae	8.98994	0.109466	0.581635	1	5.59209e-06	6.1513e-05	1.67763e-05	2.79605e-05	5.03288e-05	1.11842e-05
f__Thyridariaceae	8.96145	0.110612	0.581635	1	0.000195723	8.38814e-05	0.000475328	1.11842e-05	0.000178947	8.94734e-05
f__Filobasidiaceae	8.93086	0.111854	0.581635	1	5.59209e-06	2.23684e-05	0	0	0	2.23684e-05
f__Pleosporaceae	8.91181	0.112634	0.581635	1	0.00960721	0.0164072	0.0126829	0.00536841	0.00369637	0.00304769
f__Rhizophydiales_fam_Incertae_sedis	8.6584	0.12349	0.627409	1	8.38814e-05	0.000408223	0	1.11842e-05	3.35525e-05	7.26972e-05
f__Sebacinaceae	8.52726	0.129472	0.638526	1	0.0111115	0.00821478	0.118838	0.000950655	0.0016944	0.0331555
f__Erythrobasidiaceae	8.47809	0.131781	0.638526	1	3.91446e-05	0	5.59209e-06	1.67763e-05	5.03288e-05	0
f__Hygrophoraceae	8.4476	0.133232	0.638526	1	5.03288e-05	3.35525e-05	0.00140361	0.000341118	1.11842e-05	1.67763e-05
f__Glomeraceae	8.40848	0.135114	0.638526	1	0.00347828	0.00322664	0.00200197	0.00271216	0.00138125	0.00517828
f__Phacidiaceae	8.39407	0.135814	0.638526	1	0.00010625	0.000184539	4.47367e-05	1.67763e-05	1.11842e-05	6.1513e-05
f__Massariaceae	8.27266	0.141835	0.65703	1	1.11842e-05	6.1513e-05	1.11842e-05	0	1.67763e-05	1.67763e-05
f__Entolomataceae	8.04479	0.153785	0.65942	1	0.00161052	0.000441775	0.000475328	0.000866774	0.0014148	0.0012023
f__Blastocladiaceae	8.01359	0.155488	0.65942	1	0.0031092	0.000195723	2.23684e-05	0.00281841	0.00241578	0.000956247
f__Pyronemataceae	8.003	0.15607	0.65942	1	0.0181967	0.18077	0.101267	0.039167	0.0598745	0.0596005
f__Arthrodermataceae	7.90184	0.161729	0.65942	1	0.00034671	3.35525e-05	2.23684e-05	6.1513e-05	3.91446e-05	7.26972e-05
f__Rhizophydiaceae	7.8526	0.164549	0.65942	1	7.26972e-05	0.00191809	1.67763e-05	5.59209e-05	6.1513e-05	2.79605e-05
f__Kickxellaceae	7.84535	0.164967	0.65942	1	0.000497696	0.000441775	0.000162171	0.000162171	0.000458551	0.00048092
f__Bolbitiaceae	7.84501	0.164987	0.65942	1	0.000307565	0.00118552	0.000167763	0.000335525	0.000150986	9.50655e-05
f__Bambusicolaceae	7.84477	0.165001	0.65942	1	0.000279605	0.000223684	8.94734e-05	0.00058717	0.000581577	0.000111842
f__Sordariales_fam_Incertae_sedis	7.82288	0.166271	0.65942	1	0.00124144	0.000352302	0.00246611	0.00306447	0.0107592	0.00406545
f__Tetraplosphaeriaceae	7.81975	0.166453	0.65942	1	5.59209e-05	5.59209e-06	5.59209e-06	0	0	0.000167763
f__Basidiobolaceae	7.80641	0.167233	0.65942	1	0.000117434	0.000849998	0.000995392	6.1513e-05	6.1513e-05	3.35525e-05
f__Parmulariaceae	7.79661	0.167807	0.65942	1	4.47367e-05	1.11842e-05	0.000111842	5.03288e-05	3.35525e-05	0.000844406
f__Terramycetaceae	7.65584	0.176251	0.65942	1	1.11842e-05	0	0	8.94734e-05	0	0
f__Exobasidiaceae	7.65584	0.176251	0.65942	1	0	1.11842e-05	0	0.00208026	0	0
f__Sordariaceae	7.63249	0.177687	0.65942	1	0.00174473	0.00116315	0.00979734	0.000531249	0.000654275	0.000167763
f__Valsariaceae	7.53268	0.183941	0.65942	1	1.67763e-05	0	0	0	0	5.59209e-06
f__Apiosporaceae	7.53268	0.183941	0.65942	1	1.67763e-05	0	0	0	0	5.59209e-06
f__Trichocomaceae	7.50108	0.185961	0.65942	1	0.000905919	0.000246052	0.000777301	0.00178388	0.00061513	0.000788485
f__Mortierellaceae	7.49346	0.186451	0.65942	1	0.137258	0.0973807	0.0260368	0.028145	0.0199638	0.115303
f__Inocybaceae	7.44165	0.189811	0.65942	1	0.0160269	0.0022648	0.00572071	0.13926	0.0472979	0.0493334
f__Catathelasmataceae	7.42424	0.190952	0.65942	1	0	0	0	5.59209e-06	0	1.11842e-05
f__Lecanoraceae	7.40761	0.192047	0.65942	1	0.000150986	0	1.11842e-05	0	0	0
f__Chaetothyriaceae	7.40761	0.192047	0.65942	1	0	0	0	6.1513e-05	2.23684e-05	0
f__Kirschsteiniotheliaceae	7.29739	0.199446	0.65942	1	0	0	0	1.11842e-05	0	1.67763e-05
f__Rozellomycota_fam_Incertae_sedis	7.29739	0.199446	0.65942	1	1.11842e-05	0	0	0	1.67763e-05	0
f__Geminibasidiaceae	7.28177	0.200514	0.65942	1	0	1.11842e-05	6.1513e-05	4.47367e-05	0.000123026	1.11842e-05
f__Sclerodermataceae	7.22485	0.204448	0.65942	1	0.0429864	0.00962399	0.00193486	8.38814e-05	0.000184539	0.000301973
f__Strophariaceae	7.19557	0.206497	0.65942	1	0	6.71051e-05	1.67763e-05	0.000123026	0	2.23684e-05
f__Neodevriesiaceae	7.18954	0.206921	0.65942	1	2.23684e-05	0	0	0	1.11842e-05	0
f__Globomycetaceae	7.18954	0.206921	0.65942	1	0	1.11842e-05	0	1.11842e-05	0	0
f__Cantharellaceae	7.18101	0.207523	0.65942	1	2.79605e-05	7.26972e-05	1.67763e-05	0	0.000413815	0.000945063
f__Mycosphaerellaceae	7.15537	0.20934	0.65942	1	0.00665459	0.00151546	0.00105691	0.000475328	0.00102894	0.00061513
f__Mrakiaceae	7.11459	0.212257	0.661989	1	5.03288e-05	0	5.59209e-06	0	9.50655e-05	0.000201315
f__Synchytriaceae	6.9797	0.222154	0.662639	1	0	1.11842e-05	5.59209e-06	0	2.79605e-05	2.79605e-05
f__Microdochiaceae	6.86874	0.230587	0.662639	1	0.000262828	3.35525e-05	3.91446e-05	2.23684e-05	8.38814e-05	0.000313157
f__Verrucariaceae	6.84186	0.23267	0.662639	1	1.67763e-05	0	0	2.23684e-05	1.11842e-05	5.59209e-06
f__Geoglossaceae	6.8205	0.234336	0.662639	1	0.000117434	0.00105691	0.0100602	0.00477565	0.00150427	0.00375229
f__Pleosporales_fam_Incertae_sedis	6.77024	0.238296	0.662639	1	0	1.67763e-05	0.000156579	3.91446e-05	0	0
f__Umbelopsidaceae	6.71894	0.242397	0.662639	1	0	0	5.59209e-06	3.91446e-05	1.11842e-05	0
f__Pluteaceae	6.70919	0.243182	0.662639	1	0.000150986	0.000201315	0.000195723	1.67763e-05	0.00448486	0.00026842
f__Sarcoscyphaceae	6.66934	0.246416	0.662639	1	5.59209e-06	0	2.23684e-05	2.23684e-05	0	0
f__Powellomycetaceae	6.59123	0.252859	0.662639	1	3.35525e-05	0	1.67763e-05	4.47367e-05	5.03288e-05	2.79605e-05
f__Rhizophlyctidaceae	6.58981	0.252977	0.662639	1	0.000285197	0.000548025	0.000128618	5.03288e-05	3.35525e-05	7.82893e-05
f__Piedraiaceae	6.56049	0.255432	0.662639	1	6.71051e-05	2.79605e-05	1.67763e-05	5.59209e-06	5.59209e-05	5.59209e-06
f__Agaricaceae	6.55724	0.255705	0.662639	1	0.000391446	0.000352302	0.0180792	8.94734e-05	2.79605e-05	2.79605e-05
f__Golubeviaceae	6.54839	0.256451	0.662639	1	5.59209e-06	0	1.11842e-05	0	0	1.11842e-05
f__Cystobasidiaceae	6.54839	0.256451	0.662639	1	5.59209e-06	0	1.11842e-05	1.11842e-05	0	0
f__Trapeliaceae	6.51117	0.259605	0.662639	1	0.0054411	0.00309802	0.00189572	0.00547466	0.00323223	0.00819241
f__Geastraceae	6.50723	0.259942	0.662639	1	2.79605e-05	0.000167763	2.79605e-05	5.59209e-05	7.82893e-05	5.59209e-06
f__Cudoniaceae	6.50617	0.260032	0.662639	1	2.23684e-05	1.11842e-05	3.91446e-05	0	0	0
f__Bankeraceae	6.41156	0.268205	0.662639	1	2.23684e-05	0	3.35525e-05	2.79605e-05	3.91446e-05	2.23684e-05
f__Cucurbitariaceae	6.38978	0.270117	0.662639	1	0.000816445	0.0084105	0.00685031	0.00165526	0.00566479	0.00913188
f__Chaetosphaeriaceae	6.38454	0.270579	0.662639	1	0.000218092	5.03288e-05	0.000274012	0.000369078	0.000553617	0.000408223
f__Russulaceae	6.28234	0.279707	0.662639	1	0.00600591	0.000810853	0.000542433	0.00196282	0.00692301	0.000335525
f__Xylariales_fam_Incertae_sedis	6.20234	0.287025	0.662639	1	0.000111842	2.79605e-05	0.000139802	2.79605e-05	5.03288e-05	2.79605e-05
f__Microascaceae	6.16721	0.290287	0.662639	1	0.000223684	0.00013421	0.0024046	0.000274012	0.000150986	6.71051e-05
f__Diaporthaceae	6.1523	0.29168	0.662639	1	0.000162171	8.38814e-05	0.000229276	0	7.26972e-05	3.91446e-05
f__Malasseziaceae	6.07146	0.299327	0.662639	1	2.79605e-05	5.59209e-05	1.67763e-05	9.50655e-05	4.47367e-05	0.000100658
f__Ajellomycetaceae	6.06358	0.300081	0.662639	1	5.59209e-06	0.000184539	5.59209e-06	1.11842e-05	0	1.11842e-05
f__Cantharellales_fam_Incertae_sedis	6.05997	0.300427	0.662639	1	0.00013421	0.000827629	3.91446e-05	3.35525e-05	2.23684e-05	6.1513e-05
f__Pseudeurotiaceae	6.03579	0.302752	0.662639	1	0.00270098	0.000922695	0.000397038	0.000525657	0.000229276	0.000592762
f__Myxotrichaceae	5.90757	0.315317	0.662639	1	0.000564801	0.00133092	0.000173355	0.00101217	0.00171118	0.00101217
f__Microascales_fam_Incertae_sedis	5.84343	0.321754	0.662639	1	0	5.59209e-06	0	3.35525e-05	0	5.59209e-06
f__Conioscyphaceae	5.8409	0.322009	0.662639	1	5.59209e-06	0	0	2.79605e-05	5.59209e-06	0
f__Hypocreaceae	5.81298	0.324844	0.662639	1	0.000279605	0.000637498	0.000441775	0.00191809	0.000581577	0.000469736
f__Aspergillaceae	5.77175	0.329066	0.662639	1	0.00326019	0.0012694	0.00210822	0.00204111	0.000984208	0.000816445
f__Debaryomycetaceae	5.73832	0.33252	0.662639	1	7.82893e-05	0.000810853	0.00912629	0.000369078	7.82893e-05	0.000329933
f__Olpidiaceae	5.71657	0.334782	0.662639	1	0.000771708	5.03288e-05	6.1513e-05	5.59209e-05	0.000117434	8.94734e-05
f__Didymosphaeriaceae	5.68307	0.338289	0.662639	1	3.91446e-05	0.000156579	0	5.59209e-06	3.35525e-05	3.91446e-05
f__Onygenales_fam_Incertae_sedis	5.66714	0.339966	0.662639	1	0.00144276	0.000710195	0.000402631	0.0014148	0.00104572	0.00072138
f__Scortechiniaceae	5.64427	0.342386	0.662639	1	2.79605e-05	0	0	0	0.000223684	5.59209e-06
f__Peniophoraceae	5.64394	0.34242	0.662639	1	0	5.59209e-06	5.59209e-06	0	2.79605e-05	0
f__Melanosporaceae	5.6264	0.344285	0.662639	1	0.000307565	0.000100658	8.94734e-05	4.47367e-05	0.000206907	0.000234868
f__Pichiaceae	5.6177	0.345212	0.662639	1	0.000111842	9.50655e-05	0.000939471	0.000184539	5.59209e-06	5.03288e-05
f__Umbilicariaceae	5.61214	0.345806	0.662639	1	0.00375788	0.0017	0.000844406	0.00357335	0.00262269	0.00110723
f__Irpicaceae	5.4678	0.361489	0.662639	1	0.000391446	5.59209e-06	0	0	0	0.00473091
f__Amanitaceae	5.46162	0.362173	0.662639	1	0.00234309	0.00459111	0.0043842	0.0131023	0.00699571	0.0255782
f__Herpotrichiellaceae	5.45679	0.362707	0.662639	1	0.000313157	0.000363486	0.000234868	0.000397038	0.000257236	0.000877958
f__Chrysozymaceae	5.37433	0.371922	0.662639	1	0	1.67763e-05	0	1.67763e-05	5.59209e-06	0
f__Helvellaceae	5.37361	0.372004	0.662639	1	1.67763e-05	4.47367e-05	0	2.79605e-05	1.11842e-05	5.03288e-05
f__Cyphellophoraceae	5.32831	0.37714	0.662639	1	0.000145394	0.000575985	0.000313157	2.23684e-05	2.79605e-05	3.91446e-05
f__Piptocephalidaceae	5.32294	0.377751	0.662639	1	0.000715788	0.00202434	0.000419407	0.000726972	0.000726972	0.00158815
f__unidentified	5.30931	0.379309	0.662639	1	0.417589	0.292601	0.265317	0.441848	0.424473	0.438582
f__Savoryellales_fam_Incertae_sedis	5.21498	0.390211	0.662639	1	1.11842e-05	0.00284637	2.23684e-05	0.000128618	0.000139802	4.47367e-05
f__Hymenochaetaceae	5.1836	0.393887	0.662639	1	6.1513e-05	7.82893e-05	0	5.59209e-06	1.11842e-05	3.35525e-05
f__Chytridiaceae	5.11709	0.401758	0.662639	1	0	0	0.00013421	0	1.11842e-05	3.35525e-05
f__Exidiaceae	5.11709	0.401758	0.662639	1	0	1.11842e-05	1.67763e-05	2.23684e-05	0	0
f__Torpedosporaceae	5.11488	0.402022	0.662639	1	5.03288e-05	0	0	1.67763e-05	3.35525e-05	0
f__Dinomycetaceae	5.11488	0.402022	0.662639	1	1.67763e-05	1.67763e-05	0.000234868	0	0	0
f__Polyporaceae	5.09997	0.403802	0.662639	1	3.91446e-05	3.91446e-05	6.71051e-05	0.000329933	0	2.23684e-05
f__Periconiaceae	5.08433	0.405676	0.662639	1	5.59209e-06	0	7.26972e-05	0	2.79605e-05	5.59209e-06
f__Teratosphaeriaceae	5.03134	0.412068	0.662639	1	3.91446e-05	1.11842e-05	4.47367e-05	1.67763e-05	4.47367e-05	5.59209e-06
f__Acaulosporaceae	5.00994	0.414668	0.662639	1	0.000609538	0.000128618	0.000469736	0.000178947	0.000956247	0.000307565
f__Entorrhizaceae	5	0.41588	0.662639	1	0	0	1.11842e-05	0	0	0
f__Amniculicolaceae	5	0.41588	0.662639	1	0	0	0	3.91446e-05	0	0
f__Caliciaceae	5	0.41588	0.662639	1	0	0	0	3.35525e-05	0	0
f__Pseudoperisporiaceae	5	0.41588	0.662639	1	0	0	5.59209e-06	0	0	0
f__Hyphodermataceae	5	0.41588	0.662639	1	5.59209e-06	0	0	0	0	0
f__Rutstroemiaceae	5	0.41588	0.662639	1	5.59209e-06	0	0	0	0	0
f__Pacisporaceae	5	0.41588	0.662639	1	0	1.11842e-05	0	0	0	0
f__Brachybasidiaceae	5	0.41588	0.662639	1	0	0	0	5.59209e-06	0	0
f__Leucosporidiaceae	5	0.41588	0.662639	1	0	0	0	5.59209e-06	0	0
f__Marasmiaceae	5	0.41588	0.662639	1	0	1.11842e-05	0	0	0	0
f__Saccharomycodaceae	5	0.41588	0.662639	1	0	0	0	0	2.79605e-05	0
f__Annulatascaceae	5	0.41588	0.662639	1	0	0	0	5.59209e-06	0	0
f__Acarosporaceae	5	0.41588	0.662639	1	0	0	0	0	5.59209e-06	0
f__Gondwanamycetaceae	5	0.41588	0.662639	1	0	0	0	1.11842e-05	0	0
f__Agaricostilbaceae	5	0.41588	0.662639	1	0	0	1.67763e-05	0	0	0
f__Alphamycetaceae	5	0.41588	0.662639	1	0	0	0	0	3.35525e-05	0
f__Ustilentylomataceae	5	0.41588	0.662639	1	0	0	0	5.59209e-06	0	0
f__Togniniaceae	5	0.41588	0.662639	1	0	2.23684e-05	0	0	0	0
f__Dissoconiaceae	5	0.41588	0.662639	1	0	0	0	0	3.35525e-05	0
f__Suillaceae	5	0.41588	0.662639	1	0	0	0	0	2.23684e-05	0
f__Coccocarpiaceae	5	0.41588	0.662639	1	1.11842e-05	0	0	0	0	0
f__Physciaceae	5	0.41588	0.662639	1	0	5.59209e-06	0	0	0	0
f__Hysteriaceae	5	0.41588	0.662639	1	0	0	0	0	0	1.11842e-05
f__Morchellaceae	5	0.41588	0.662639	1	0	0	0	0	0	5.59209e-06
f__Moniliellaceae	5	0.41588	0.662639	1	0	0	0	0	5.59209e-06	0
f__Melanconidaceae	5	0.41588	0.662639	1	0	0	0	0	1.11842e-05	0
f__Teichosporaceae	5	0.41588	0.662639	1	0	0	6.1513e-05	0	0	0
f__Peltigeraceae	5	0.41588	0.662639	1	0	1.11842e-05	0	0	0	0
f__Massarinaceae	5	0.41588	0.662639	1	5.59209e-06	0	0	0	0	0
f__Archaeosporaceae	5	0.41588	0.662639	1	2.23684e-05	0	0	0	0	0
f__Stereaceae	5	0.41588	0.662639	1	5.59209e-06	0	0	0	0	0
f__Floromycetaceae	5	0.41588	0.662639	1	0	0	0	3.35525e-05	0	0
f__Stephanosporaceae	5	0.41588	0.662639	1	0	0	0	0	5.59209e-06	0
f__Clathraceae	5	0.41588	0.662639	1	0	0	0	1.67763e-05	0	0
f__Phyllachoraceae	5	0.41588	0.662639	1	0	0	0	5.59209e-06	0	0
f__Gomphaceae	5	0.41588	0.662639	1	0	2.79605e-05	0	0	0	0
f__Trichosporonaceae	4.98499	0.417715	0.662639	1	8.94734e-05	0.000195723	0.00013421	0.000195723	6.71051e-05	3.91446e-05
f__Bulleraceae	4.94739	0.422335	0.662639	1	0.00238223	0.000352302	0.00024046	5.59209e-05	0.00674965	0.000195723
f__Clavariaceae	4.92861	0.424654	0.662639	1	0.000575985	0.0167036	0.00101776	0.0139131	0.00341677	0.0196226
f__Hydnodontaceae	4.92759	0.424781	0.662639	1	0.000441775	0.000436183	0.00010625	0.000173355	0.000301973	0.000139802
f__Tulasnellaceae	4.91069	0.426877	0.662639	1	5.59209e-06	6.1513e-05	0	0.000123026	0	0.00208585
f__Cystobasidiales_fam_Incertae_sedis	4.904	0.427708	0.662639	1	5.59209e-06	0	5.59209e-06	2.23684e-05	2.23684e-05	0
f__Holtermanniales_fam_Incertae_sedis	4.89252	0.429137	0.662639	1	0.000827629	0.000788485	0.000889142	0.000262828	0.000464144	0.000212499
f__Chaetomiaceae	4.81417	0.438978	0.674526	1	0.00601709	0.011173	0.0031819	0.00499374	0.00891938	0.00662663
f__Phaeomoniellales_fam_Incertae_sedis	4.64417	0.460829	0.684778	1	0	1.67763e-05	1.11842e-05	1.67763e-05	5.59209e-06	0
f__Atheliaceae	4.59243	0.467612	0.684778	1	1.67763e-05	1.11842e-05	3.91446e-05	5.03288e-05	5.03288e-05	7.26972e-05
f__Ophiostomataceae	4.57261	0.470228	0.684778	1	0.000704603	0.000777301	0.000190131	0.00010625	0.000497696	0.00161611
f__Amphisphaeriaceae	4.47907	0.482689	0.684778	1	1.67763e-05	2.23684e-05	5.59209e-06	1.11842e-05	0	0
f__Tilletiaceae	4.47907	0.482689	0.684778	1	1.11842e-05	0	0	5.59209e-06	5.03288e-05	2.23684e-05
f__Hyaloscyphaceae	4.41611	0.491185	0.684778	1	1.11842e-05	0	1.67763e-05	0.000397038	2.23684e-05	1.67763e-05
f__Phyllostictaceae	4.38736	0.495094	0.684778	1	3.91446e-05	0	1.67763e-05	1.11842e-05	1.67763e-05	2.23684e-05
f__Cordycipitaceae	4.34434	0.500976	0.684778	1	0.00140361	0.0284526	0.00204111	0.000933879	0.0160046	0.000497696
f__Tubeufiaceae	4.34417	0.500999	0.684778	1	5.59209e-06	3.35525e-05	1.67763e-05	5.59209e-06	5.03288e-05	0
f__Sporidiobolaceae	4.34139	0.50138	0.684778	1	5.59209e-05	0.000145394	0.000167763	6.71051e-05	6.71051e-05	0.000100658
f__Vuilleminiaceae	4.31737	0.504684	0.684778	1	5.59209e-06	3.35525e-05	5.59209e-06	0	0	0.000436183
f__Lulworthiaceae	4.2547	0.513358	0.684778	1	0.00249407	0.00061513	0.00582696	0.000307565	0.000788485	0.00304769
f__Unilacrymaceae	4.24877	0.514183	0.684778	1	5.03288e-05	1.67763e-05	5.59209e-06	4.47367e-05	4.47367e-05	3.35525e-05
f__Erysiphaceae	4.23143	0.516599	0.684778	1	0.000575985	0.016944	0.000201315	0.00691742	0.000206907	0.000905919
f__Cunninghamellaceae	4.17827	0.524045	0.684778	1	5.03288e-05	1.67763e-05	4.47367e-05	2.79605e-05	1.11842e-05	7.82893e-05
f__Gymnoascaceae	4.17482	0.524531	0.684778	1	2.23684e-05	5.59209e-05	1.67763e-05	0	0	0.000184539
f__Gigasporaceae	4.15716	0.527018	0.684778	1	0	4.47367e-05	5.59209e-06	2.23684e-05	5.59209e-06	0
f__Arachnomycetaceae	4.14944	0.528107	0.684778	1	0	5.59209e-06	1.11842e-05	3.35525e-05	0	1.11842e-05
f__Capnodiaceae	4.14569	0.528637	0.684778	1	3.35525e-05	5.59209e-06	1.67763e-05	1.67763e-05	3.35525e-05	3.35525e-05
f__Trichomeriaceae	4.11905	0.532407	0.684778	1	0	0	0	1.67763e-05	0	5.59209e-06
f__Hydnaceae	4.11905	0.532407	0.684778	1	0	1.67763e-05	0	0	0	5.59209e-06
f__Phakopsoraceae	4.11905	0.532407	0.684778	1	2.23684e-05	0	0	0	0	1.11842e-05
f__Lobariaceae	4.11905	0.532407	0.684778	1	0	0	5.59209e-06	2.23684e-05	0	0
f__Ramalinaceae	4.11905	0.532407	0.684778	1	0	0	1.11842e-05	2.23684e-05	0	0
f__Melanommataceae	4.11905	0.532407	0.684778	1	0	0	0	1.11842e-05	5.59209e-06	0
f__Pyrenulaceae	4.11905	0.532407	0.684778	1	0	0	0	5.59209e-06	1.67763e-05	0
f__Phanerochaetaceae	4.11905	0.532407	0.684778	1	0.000100658	0	0	0	0	1.67763e-05
f__Rhizopogonaceae	4.11905	0.532407	0.684778	1	0	5.59209e-06	0	1.11842e-05	0	0
f__Thelebolaceae	4.11905	0.532407	0.684778	1	5.59209e-06	0	0	2.23684e-05	0	0
f__Pleurotaceae	4.11905	0.532407	0.684778	1	0	5.59209e-06	0	0	1.67763e-05	0
f__Tritirachiaceae	4.11905	0.532407	0.684778	1	5.59209e-06	1.11842e-05	0	0	0	0
f__Kondoaceae	4.11905	0.532407	0.684778	1	1.11842e-05	5.59209e-06	0	0	0	0
f__Baeomycetaceae	4.11905	0.532407	0.684778	1	0	0	0	5.59209e-06	4.47367e-05	0
f__Septobasidiaceae	4.11765	0.532605	0.684778	1	0	1.11842e-05	1.11842e-05	0	0	0
f__Dacrymycetaceae	4.11765	0.532605	0.684778	1	0	0	1.11842e-05	0	0	1.11842e-05
f__Leotiaceae	4.11765	0.532605	0.684778	1	0	0	2.79605e-05	2.79605e-05	0	0
f__Saccharomycopsidaceae	4.11765	0.532605	0.684778	1	5.59209e-06	0	0	0	5.59209e-06	0
f__Chaetomellaceae	4.11765	0.532605	0.684778	1	0	0	0	5.59209e-06	0	5.59209e-06
f__Protrudomycetaceae	4.11765	0.532605	0.684778	1	0	5.59209e-06	0	0	5.59209e-06	0
f__Sphaerobolaceae	4.11765	0.532605	0.684778	1	5.59209e-06	0	0	0	0	5.59209e-06
f__Rhizopodaceae	4.07585	0.538547	0.689603	1	5.03288e-05	0	5.59209e-06	5.59209e-06	0	6.1513e-05
f__Albatrellaceae	3.98313	0.551847	0.703773	1	5.59209e-06	5.59209e-06	0	0	3.35525e-05	1.11842e-05
f__Ganodermataceae	3.90126	0.563719	0.713516	1	1.67763e-05	4.47367e-05	5.59209e-06	5.03288e-05	7.26972e-05	4.47367e-05
f__Cladosporiaceae	3.89066	0.565263	0.713516	1	0.000212499	0.000754932	0.000145394	0.000419407	0.000352302	0.000469736
f__Lophiostomataceae	3.88368	0.566282	0.713516	1	0.000766116	0.000162171	0.000173355	0.00013421	0.000123026	2.23684e-05
f__Cystofilobasidiaceae	3.86211	0.569435	0.71463	1	0.0317183	0.00831544	0.00241019	0.00191809	0.0156523	0.00560887
f__Claroideoglomeraceae	3.82827	0.574396	0.717995	1	9.50655e-05	7.82893e-05	3.35525e-05	7.26972e-05	0.000352302	0.000100658
f__Spizellomycetaceae	3.73372	0.588354	0.730397	1	7.82893e-05	0.000111842	5.03288e-05	3.35525e-05	2.79605e-05	2.23684e-05
f__Serendipitaceae	3.72967	0.588955	0.730397	1	0.00197401	0.00427795	0.00447926	0.00570393	0.00277927	0.00274572
f__Phaffomycetaceae	3.69792	0.593674	0.732996	1	5.59209e-06	0	1.11842e-05	5.59209e-06	0	1.11842e-05
f__Morosphaeriaceae	3.68429	0.595704	0.732996	1	0.000100658	1.11842e-05	0.000111842	2.79605e-05	5.59209e-06	0
f__Helotiales_fam_Incertae_sedis	3.65011	0.600805	0.735749	1	8.38814e-05	0.00010625	0.000190131	6.1513e-05	2.79605e-05	7.26972e-05
f__Thermoascaceae	3.63802	0.602614	0.735749	1	5.59209e-06	5.59209e-06	1.67763e-05	4.47367e-05	1.11842e-05	2.23684e-05
f__Ascobolaceae	3.56996	0.61283	0.745333	1	6.71051e-05	3.91446e-05	0.00199078	2.79605e-05	2.79605e-05	1.67763e-05
f__Trematosphaeriaceae	3.54517	0.616564	0.74586	1	0.00010625	3.35525e-05	0.000788485	2.23684e-05	0.000156579	3.91446e-05
f__Orbiliaceae	3.52913	0.618984	0.74586	1	0.000665459	0.000436183	0.000341118	0.000251644	0.00037467	0.00108487
f__Stachybotryaceae	3.51999	0.620366	0.74586	1	0.00314835	0.00125822	0.00171118	0.00136447	0.000900327	0.00102335
f__Mucoraceae	3.47462	0.627231	0.751246	1	2.23684e-05	5.59209e-05	0	1.67763e-05	6.71051e-05	3.91446e-05
f__Podoscyphaceae	3.2692	0.658561	0.764163	1	2.79605e-05	0	5.59209e-06	2.23684e-05	5.59209e-06	5.59209e-06
f__Ophiocordycipitaceae	3.24985	0.661528	0.764163	1	0.000324341	0.000564801	0.000173355	0.000279605	0.000385854	0.00013421
f__Corticiaceae	3.19154	0.670483	0.764163	1	0.000676643	0.000111842	0.000123026	9.50655e-05	5.03288e-05	0.000201315
f__Tremellales_fam_Incertae_sedis	3.18776	0.671065	0.764163	1	5.59209e-06	1.67763e-05	1.11842e-05	0	0	0
f__Pannariaceae	3.18776	0.671065	0.764163	1	0	0	5.59209e-06	0	8.38814e-05	1.11842e-05
f__Saksenaeaceae	3.18627	0.671293	0.764163	1	1.11842e-05	0	0	1.11842e-05	0	5.59209e-06
f__Wallemiales_fam_Incertae_sedis	3.18627	0.671293	0.764163	1	5.59209e-06	0	0	4.47367e-05	5.59209e-06	0
f__Lecanoromycetes_fam_Incertae_sedis	3.18627	0.671293	0.764163	1	0	0	0	5.59209e-06	1.67763e-05	5.59209e-06
f__Cephalothecaceae	3.18627	0.671293	0.764163	1	1.67763e-05	0	0	1.11842e-05	0	1.11842e-05
f__Valsaceae	3.18627	0.671293	0.764163	1	0	0	1.67763e-05	5.59209e-06	5.59209e-06	0
f__Auriculariaceae	3.18627	0.671293	0.764163	1	0	5.59209e-06	0	0.000201315	5.59209e-06	0
f__Pleomassariaceae	3.18627	0.671293	0.764163	1	0	1.67763e-05	5.59209e-06	1.67763e-05	0	0
f__Piskurozymaceae	3.18182	0.671978	0.764163	1	0	1.11842e-05	0	1.11842e-05	0	1.11842e-05
f__Eremomycetaceae	3.18182	0.671978	0.764163	1	5.59209e-06	0	5.59209e-06	0	0	5.59209e-06
f__Microbotryomycetes_fam_Incertae_sedis	3.14685	0.677358	0.765277	1	5.59209e-06	3.91446e-05	1.11842e-05	5.59209e-06	0	2.23684e-05
f__Fomitopsidaceae	3.13829	0.678675	0.765277	1	3.35525e-05	6.1513e-05	0	1.67763e-05	1.67763e-05	2.23684e-05
f__Didymellaceae	3.12808	0.680247	0.765277	1	0.0038194	0.00227598	0.00342236	0.00222565	0.00282401	0.0013421
f__Paraglomeraceae	2.96712	0.705055	0.790364	1	6.71051e-05	0.000257236	4.47367e-05	3.35525e-05	0.00185657	0.000190131
f__Gastrosporiaceae	2.90686	0.714343	0.797936	1	1.11842e-05	5.59209e-06	1.11842e-05	0	6.1513e-05	1.11842e-05
f__Ustilaginaceae	2.83814	0.724922	0.806892	1	6.1513e-05	2.23684e-05	1.67763e-05	7.82893e-05	1.67763e-05	1.11842e-05
f__Tuberaceae	2.77177	0.735121	0.814393	1	0.0232184	0.0718304	0.134887	0.0207131	0.0654163	0.0442782
f__Endogonaceae	2.76062	0.736832	0.814393	1	5.59209e-06	3.91446e-05	0	5.59209e-06	5.59209e-06	0.000117434
f__Coriolaceae	2.68837	0.747897	0.823733	1	0.00326578	0.00182861	0.00111283	0.000570393	0.000609538	0.00088355
f__Ceratocystidaceae	2.65103	0.753598	0.827119	1	6.71051e-05	7.26972e-05	8.38814e-05	8.94734e-05	0.000111842	1.11842e-05
f__Coniochaetaceae	2.5539	0.768356	0.84039	1	0.000223684	0.000469736	0.000195723	0.000329933	0.000100658	0.000167763
f__Trichosphaeriaceae	2.43947	0.785583	0.856258	1	0.000318749	0.000145394	0.000313157	7.26972e-05	0.000704603	9.50655e-05
f__Lentitheciaceae	2.31988	0.803342	0.870989	1	6.71051e-05	2.23684e-05	8.94734e-05	2.79605e-05	1.67763e-05	6.1513e-05
f__Leptosphaeriaceae	2.31115	0.804628	0.870989	1	0.00024046	0.000100658	0.000452959	0.000139802	0.000285197	7.26972e-05
f__Thelephoraceae	2.21492	0.818677	0.876953	1	0.020523	0.0116875	0.0197289	0.00433946	0.00228157	0.00218092
f__Hyponectriaceae	2.20326	0.820366	0.876953	1	0	7.82893e-05	0	1.11842e-05	1.67763e-05	2.23684e-05
f__Meruliaceae	2.20326	0.820366	0.876953	1	5.59209e-06	0	0.000117434	0	2.23684e-05	1.67763e-05
f__Hymenochaetales_fam_Incertae_sedis	2.19697	0.821274	0.876953	1	0	5.59209e-06	5.59209e-06	0	5.59209e-06	2.23684e-05
f__Sympoventuriaceae	2.07347	0.838888	0.892735	1	8.94734e-05	5.59209e-05	0.000917103	4.47367e-05	8.94734e-05	0.000111842
f__Sporormiaceae	1.92374	0.859593	0.911689	1	0.000290789	8.38814e-05	0.000145394	0.000218092	0.000195723	0.000206907
f__Psathyrellaceae	1.84693	0.869893	0.915137	1	0.00921017	0.0112513	0.00147631	0.00338881	0.0242082	0.00114638
f__Halomycetaceae	1.83054	0.872061	0.915137	1	9.50655e-05	2.79605e-05	3.35525e-05	9.50655e-05	3.91446e-05	2.79605e-05
f__Saccharomycetaceae	1.82668	0.872569	0.915137	1	0.00128059	0.000525657	0.0657965	0.000313157	0.000301973	0.000357894
f__Hypocreales_fam_Incertae_sedis	1.81226	0.874464	0.915137	1	0.00191249	0.00261151	0.00186217	0.00295822	0.00202993	0.00135888
f__Gloniaceae	1.77487	0.879336	0.917188	1	3.35525e-05	5.59209e-06	0.000430591	3.91446e-05	5.59209e-06	5.59209e-06
f__Metschnikowiaceae	1.7207	0.886282	0.921383	1	0.000659867	0.000178947	0.000150986	0.000100658	0.000218092	0.000139802
f__Boletaceae	1.66774	0.892938	0.925249	1	0.00206348	0.000492104	0.0256733	0.00074934	0.00164407	0.000844406
f__Bionectriaceae	1.63324	0.8972	0.926617	1	0.000452959	0.000424999	0.00058717	0.000419407	0.00190131	0.000318749
f__Phallaceae	1.59474	0.901885	0.928411	1	8.94734e-05	0.000139802	6.1513e-05	6.71051e-05	9.50655e-05	7.26972e-05
f__Saccharomycetales_fam_Incertae_sedis	1.4948	0.913669	0.935047	1	0.00293026	0.000967432	0.0277144	0.00216973	0.00103454	0.00096184
f__Catenariaceae	1.48959	0.914268	0.935047	1	0.000156579	0.00101776	1.67763e-05	0.000380262	3.91446e-05	0.00034671
f__Dipodascaceae	1.4622	0.91739	0.935204	1	2.79605e-05	4.47367e-05	0.000156579	6.71051e-05	0.000150986	2.23684e-05
f__Bulleribasidiaceae	1.28169	0.936804	0.951914	1	0.000324341	0.000335525	7.82893e-05	0.000178947	0.000218092	0.000419407
f__Clavicipitaceae	1.15598	0.94903	0.958392	1	0.000475328	0.000922695	0.00658189	0.000357894	0.000631906	0.000738156
f__Stereocaulaceae	1.13881	0.950611	0.958392	1	5.59209e-05	4.47367e-05	0.000894734	3.91446e-05	6.71051e-05	2.23684e-05
f__Archaeorhizomycetaceae	1.12012	0.952307	0.958392	1	0.0080582	0.0678377	0.0209312	0.0129345	0.0169105	0.00757169
f__Pilobolaceae	1.02364	0.960636	0.963696	1	4.47367e-05	2.79605e-05	5.59209e-05	2.79605e-05	9.50655e-05	2.23684e-05
f__Phaeosphaeriaceae	0.783571	0.978069	0.978069	1	0.000285197	0.000592762	0.00105691	0.000218092	0.000234868	0.000251644
