# Supplementary material for: Evaluation of the Ecological Environment Affected by Cry1Ah1 in Poplar
Source: Life (Basel). 2022 Nov 9;12(11):1830. doi: 10.3390/life12111830 (PMC9692618; doi:10.3390/life12111830)
Supplement: Supplementary file 1 [file life-12-01830-s001.zip › supplemental Table S8.xlsx]

## Sheet: Sheet1
ASV	Test-Statistic	P	FDR P	Bonferroni P	A5-0 mean	NT mean	A5-23 mean	A4-6 mean	A3-4 mean	Z1-3 mean
g__Mycoleptodiscus	19.9761	0.00126268	0.46473	0.804327	0.00133092	0.000184539	0.000234868	0	0	0
g__Trichomonascus	18.0578	0.00287478	0.46473	1	0.000201315	0.000145394	0	0.000128618	0	0.0416834
g__Sphaerulina	18.0552	0.00287807	0.46473	1	7.82893e-05	0.000184539	0.000464144	3.35525e-05	2.79605e-05	1.67763e-05
g__Boletus	17.7453	0.00328314	0.46473	1	0	0	0	0.000123026	1.11842e-05	0
g__Tremella	16.8782	0.00473676	0.46473	1	5.59209e-06	0	0	0.000178947	2.79605e-05	5.59209e-06
g__Cystolepiota	15.8824	0.00718811	0.46473	1	0	0	0	3.91446e-05	0	0
g__Gibbosporina	15.8735	0.00721479	0.46473	1	0	0	0	0	5.03288e-05	0
g__Corallomycetella	15.8735	0.00721479	0.46473	1	0	0	0	7.82893e-05	0	0
g__Otidea	15.8285	0.00735116	0.46473	1	0.000212499	0.109639	0.0335581	0.0277927	0.0228437	0.000307565
g__Tolypocladium	15.6935	0.00777597	0.46473	1	0	0	8.38814e-05	5.59209e-05	0	0
g__Geomyces	15.2733	0.00925631	0.46473	1	0.000139802	3.35525e-05	1.67763e-05	0	0	0
g__Pantospora	15.0711	0.0100629	0.46473	1	5.59209e-06	5.59209e-06	0	0.000100658	0	0
g__Coniosporium	15.0225	0.0102666	0.46473	1	3.35525e-05	5.59209e-06	0	7.26972e-05	0	0
g__Funneliformis	14.9777	0.0104579	0.46473	1	0.000352302	8.94734e-05	0.000117434	1.11842e-05	5.59209e-05	0.000313157
g__Debaryomyces	14.6705	0.0118668	0.46473	1	6.71051e-05	0.000810853	0.00912629	0	6.71051e-05	0.000318749
g__Ceratobasidium	14.5737	0.0123482	0.46473	1	0.00270657	1.11842e-05	0.000950655	4.47367e-05	2.23684e-05	3.35525e-05
g__Leucopaxillus	14.5629	0.0124025	0.46473	1	0.000167763	0.000128618	0	2.79605e-05	0.000648683	0.000128618
g__Hypomyces	14.2767	0.0139443	0.493474	1	1.67763e-05	5.59209e-05	5.59209e-06	5.03288e-05	0	0
g__Colletotrichum	14.0462	0.0153186	0.506099	1	0.000296381	5.59209e-05	0.000609538	5.59209e-05	0.00064309	0.000419407
g__Setophaeosphaeria	13.8546	0.0165598	0.506099	1	8.38814e-05	0	0	0	0	7.26972e-05
g__Clydaea	13.5575	0.0186782	0.506099	1	3.91446e-05	0.000111842	0.000145394	5.59209e-06	1.11842e-05	9.50655e-05
g__Blumeria	13.3495	0.020315	0.506099	1	0	0.0147631	0.000128618	5.59209e-06	0	7.26972e-05
g__Sagenomella	13.2353	0.021271	0.506099	1	0.000307565	0	0.000592762	4.47367e-05	4.47367e-05	0.000223684
g__Fusarium	13.1562	0.0219585	0.506099	1	0.0530801	0.012448	0.00823156	0.012174	0.0419239	0.0204894
g__Blastocladiella	12.9258	0.0240838	0.506099	1	0.000408223	0.000145394	0	0	0.00229276	0.000212499
g__Pyrenochaetopsis	12.4968	0.0285798	0.506099	1	0.000206907	1.67763e-05	1.67763e-05	4.47367e-05	2.23684e-05	1.67763e-05
g__Podosphaera	12.4729	0.0288524	0.506099	1	0	3.91446e-05	5.03288e-05	3.91446e-05	0	0
g__Halegrapha	12.363	0.0301381	0.506099	1	0	0	0	2.79605e-05	0	5.59209e-06
g__Schizosaccharomyces	12.3577	0.0302021	0.506099	1	0	0	0.000861182	0	5.59209e-06	0
g__Stilbella	12.3577	0.0302021	0.506099	1	0	0	0	7.82893e-05	0	5.59209e-06
g__Anthostoma	12.3577	0.0302021	0.506099	1	0	0	5.59209e-06	5.59209e-05	0	0
g__Harzia	12.2664	0.0313138	0.506099	1	3.91446e-05	5.59209e-05	5.59209e-06	5.59209e-06	0	1.11842e-05
g__Fusicolla	12.2541	0.031467	0.506099	1	0.000385854	0	0.000123026	0.000206907	0.00188453	0.000397038
g__Leprocaulon	12.1843	0.0323473	0.506099	1	5.59209e-06	0	0	0	0	9.50655e-05
g__Lectera	12.1676	0.0325621	0.506099	1	3.35525e-05	0.000307565	8.38814e-05	0.000173355	1.11842e-05	0
g__Agaricus	12.1633	0.0326177	0.506099	1	0.000100658	0	0	1.67763e-05	0	0
g__Entyloma	12.1263	0.0330978	0.506099	1	0.00117993	0	5.59209e-06	0	5.59209e-06	3.35525e-05
g__Chaenothecopsis	12.1005	0.0334359	0.506099	1	0.000190131	1.11842e-05	2.79605e-05	5.59209e-06	2.23684e-05	9.50655e-05
g__Mycosphaerella	12.0727	0.0338057	0.506099	1	0.000553617	0.000145394	0.00010625	0.000156579	0.000318749	6.71051e-05
g__Cladorrhinum	12.0547	0.0340459	0.506099	1	0.00144276	0.000408223	0.000352302	0.000285197	0.00291348	0.000939471
g__Capronia	11.9844	0.0350017	0.506099	1	0	0	7.26972e-05	1.67763e-05	0	0
g__Papiliotrema	11.9506	0.0354711	0.506099	1	0.00201315	0.000514472	0.000167763	0.000218092	0.000486512	0.00230953
g__Termitomyces	11.9375	0.0356548	0.506099	1	2.79605e-05	1.11842e-05	3.91446e-05	4.47367e-05	0.00013421	3.91446e-05
g__Cadophora	11.8054	0.0375541	0.506099	1	3.35525e-05	0	0	0	0	1.11842e-05
g__Conocybe	11.6364	0.0401245	0.506099	1	0	0	1.11842e-05	2.23684e-05	0	0
g__Nectria	11.5502	0.0414996	0.506099	1	5.59209e-05	0	0	1.11842e-05	7.82893e-05	0
g__Apodus	11.5392	0.0416772	0.506099	1	0.0147519	0.000218092	0.00140921	0.000777301	0.00130296	0.00173355
g__Naucoria	11.4918	0.0424547	0.506099	1	0.00828189	0.0111954	0.00131414	0.0911623	0.0149477	0.0034615
g__Tomentellopsis	11.4624	0.042945	0.506099	1	0	0.00185098	2.79605e-05	0	0	0
g__Phaeoisaria	11.4148	0.043749	0.506099	1	5.59209e-05	0	0	5.59209e-06	7.26972e-05	0.000117434
g__Corollospora	11.4071	0.0438792	0.506099	1	0.000592762	0.000223684	9.50655e-05	0.000167763	0.00159375	0.000436183
g__Neopestalotiopsis	11.3829	0.0442951	0.506099	1	8.94734e-05	0.0195332	0.000301973	1.11842e-05	0.000145394	0.000363486
g__Mallocybe	11.3194	0.0454027	0.506099	1	1.67763e-05	1.11842e-05	1.11842e-05	6.71051e-05	0.0396647	2.79605e-05
g__Schizothecium	11.1114	0.0492154	0.506099	1	0.00050888	7.82893e-05	6.71051e-05	0.000218092	0.000290789	0.000251644
g__Membranomyces	11.1016	0.0494019	0.506099	1	2.23684e-05	7.26972e-05	3.35525e-05	6.71051e-05	0	0
g__Inocybe	10.9526	0.0523277	0.506099	1	0.0134937	0.00157138	0.00232072	0.138712	0.00644768	0.0481535
g__Calvatia	10.8462	0.0545155	0.506099	1	2.79605e-05	0	5.59209e-06	0	1.67763e-05	2.23684e-05
g__Apiotrichum	10.7345	0.0569065	0.506099	1	0	4.47367e-05	7.82893e-05	0.000162171	1.11842e-05	0
g__Enterographa	10.3166	0.0667459	0.506099	1	0	5.59209e-06	2.23684e-05	2.79605e-05	0.000251644	0
g__Acanthostigma	10.2941	0.0673178	0.506099	1	0	0	1.11842e-05	0	0	0
g__Oedogoniomyces	10.2941	0.0673178	0.506099	1	0	0	0	1.11842e-05	0	0
g__Diplogelasinospora	10.2941	0.0673178	0.506099	1	0	0	0	0	0	1.11842e-05
g__Gliophorus	10.2941	0.0673178	0.506099	1	1.11842e-05	0	0	0	0	0
g__Buckleyzyma	10.2941	0.0673178	0.506099	1	0	0	1.11842e-05	0	0	0
g__Kurtzmanomyces	10.2941	0.0673178	0.506099	1	1.11842e-05	0	0	0	0	0
g__Clitocybe	10.2941	0.0673178	0.506099	1	0	0	0	1.11842e-05	0	0
g__Boothiomyces	10.2857	0.0675328	0.506099	1	0	0	0	8.94734e-05	0	0
g__Musicillium	10.2857	0.0675328	0.506099	1	0	0	0	5.59209e-05	0	0
g__Hypholoma	10.2857	0.0675328	0.506099	1	0	0	0	8.94734e-05	0	0
g__Lasiosphaeria	10.2857	0.0675328	0.506099	1	0	0	0	2.23684e-05	0	0
g__Macrodiplodiopsis	10.2857	0.0675328	0.506099	1	0	0	0	2.79605e-05	0	0
g__Pseudopestalotiopsis	10.2857	0.0675328	0.506099	1	1.67763e-05	0	0	0	0	0
g__Hyaloraphidium	10.2857	0.0675328	0.506099	1	0	0	2.23684e-05	0	0	0
g__Xenocylindrosporium	10.2857	0.0675328	0.506099	1	0	1.67763e-05	0	0	0	0
g__Pycnoporellus	10.2857	0.0675328	0.506099	1	3.91446e-05	0	0	0	0	0
g__Cookeina	10.2857	0.0675328	0.506099	1	0	0	0	2.23684e-05	0	0
g__Lecidella	10.2857	0.0675328	0.506099	1	0.000150986	0	0	0	0	0
g__Byssochlamys	10.2857	0.0675328	0.506099	1	0	0	0	3.91446e-05	0	0
g__Apenidiella	10.2857	0.0675328	0.506099	1	3.35525e-05	0	0	0	0	0
g__Ascosphaera	10.2857	0.0675328	0.506099	1	0	0	3.35525e-05	0	0	0
g__Singerocybe	10.2857	0.0675328	0.506099	1	0	0	0	3.35525e-05	0	0
g__Tubulicrinis	10.2857	0.0675328	0.506099	1	1.67763e-05	0	0	0	0	0
g__Heterobasidion	10.2857	0.0675328	0.506099	1	0	0	0	2.79605e-05	0	0
g__Cronartium	10.2857	0.0675328	0.506099	1	0	0	2.79605e-05	0	0	0
g__Macgarvieomyces	10.2857	0.0675328	0.506099	1	0	0	0	2.23684e-05	0	0
g__Trebouxia	10.1562	0.0709296	0.525071	1	0.0180569	0.0119	0.00655952	0.00977497	0.0185378	0.0214345
g__Lasiodiplodia	10.1271	0.0717129	0.525071	1	0.000369078	3.91446e-05	0.000100658	0.000123026	0.00034671	0.000139802
g__Monascus	10.0916	0.0726814	0.525084	1	0.000251644	4.47367e-05	1.11842e-05	0	0	6.71051e-05
g__Allomyces	10.0361	0.0742179	0.525084	1	0.0026842	0	1.67763e-05	0.00276808	0.000123026	1.11842e-05
g__Corynascella	10.0098	0.0749577	0.525084	1	0.000145394	0.00034671	3.91446e-05	0	0	0.00244934
g__Lipomyces	10.0079	0.075012	0.525084	1	0	0	0	0.000100658	3.35525e-05	5.59209e-06
g__Dactylonectria	9.93061	0.0772255	0.531943	1	9.50655e-05	0.000111842	1.67763e-05	1.67763e-05	0.000598354	4.47367e-05
g__Glomus	9.91561	0.077662	0.531943	1	0.00224243	0.000838814	0.000279605	0.00121348	0.000145394	0.00116315
g__Pseudogymnoascus	9.85869	0.0793397	0.533226	1	0.00241019	0.000849998	0.000369078	0.000301973	1.67763e-05	0.000419407
g__Conlarium	9.85252	0.0795236	0.533226	1	0.000234868	1.11842e-05	3.91446e-05	1.67763e-05	0.000447367	0.000111842
g__Cercophora	9.78442	0.0815793	0.541313	1	0.000357894	0.000190131	5.59209e-05	0.000150986	0	1.67763e-05
g__Aureobasidium	9.66682	0.0852453	0.554949	1	2.23684e-05	5.59209e-06	0.000206907	8.38814e-05	5.59209e-06	2.23684e-05
g__Hymenochaete	9.66269	0.0853768	0.554949	1	0	7.82893e-05	0	5.59209e-06	0	2.23684e-05
g__Septoriella	9.61174	0.0870142	0.559879	1	5.59209e-06	1.11842e-05	0.000111842	7.82893e-05	3.91446e-05	1.67763e-05
g__Nephroma	9.52439	0.0898891	0.569966	1	1.67763e-05	0	0	0	1.11842e-05	5.03288e-05
g__Microascus	9.50999	0.0903713	0.569966	1	8.38814e-05	2.79605e-05	1.67763e-05	0.000178947	0.00013421	3.91446e-05
g__Parabambusicola	9.45542	0.0922207	0.571611	1	0.0096184	0.00203552	0.00191249	0.00496018	0.00917662	0.00796314
g__Saitozyma	9.4494	0.0924269	0.571611	1	5.03288e-05	1.67763e-05	0.000464144	0.000536841	0.000145394	3.91446e-05
g__Coprinopsis	9.37892	0.0948717	0.575636	1	0.000128618	0.00181184	0.000866774	1.11842e-05	0.000659867	9.50655e-05
g__Myrmecridium	9.34758	0.095978	0.575636	1	5.59209e-05	5.59209e-06	0	6.1513e-05	6.71051e-05	2.79605e-05
g__Cortinarius	9.32632	0.0967352	0.575636	1	0.000111842	0.00399834	0.00185657	0.0348723	0.0118664	0.00114638
g__Pseudocercospora	9.31633	0.0970927	0.575636	1	0.00546906	0.000766116	0.000307565	2.23684e-05	0.000206907	0.000190131
g__Magnaporthiopsis	9.30233	0.097596	0.575636	1	1.67763e-05	6.71051e-05	0	0	0	6.1513e-05
g__Minimedusa	9.26987	0.098772	0.577227	1	0.000100658	0.000782893	3.35525e-05	1.67763e-05	0	4.47367e-05
g__Cora	9.21359	0.100842	0.581717	1	1.11842e-05	5.59209e-06	0.00129177	0	0	0
g__Tarzetta	9.19174	0.101657	0.581717	1	0.000548025	0.00130296	0.000145394	0.00490426	0.00180065	0.000704603
g__Sclerotinia	9.17512	0.10228	0.581717	1	5.59209e-06	6.1513e-05	1.67763e-05	2.23684e-05	5.03288e-05	1.11842e-05
g__Cladophialophora	9.1288	0.104036	0.586466	1	0.000212499	9.50655e-05	8.38814e-05	5.59209e-06	5.59209e-05	0.000833221
g__Radulidium	9.09723	0.105248	0.588097	1	0.000548025	0.000117434	1.67763e-05	8.38814e-05	2.23684e-05	7.26972e-05
g__Tulostoma	8.90383	0.112962	0.60483	1	0.000279605	0.000352302	0.0180792	0	2.23684e-05	2.23684e-05
g__Plectosphaerella	8.88979	0.113542	0.60483	1	0.000369078	0.000234868	0.000441775	0.00102335	0.000581577	0.000218092
g__Metapochonia	8.87579	0.114122	0.60483	1	0.000139802	0.000201315	1.11842e-05	0	0.000229276	0.00026842
g__Alternaria	8.81008	0.116884	0.60483	1	0.00897531	0.0123082	0.0122075	0.00421084	0.00326578	0.00246611
g__Phoma	8.80563	0.117073	0.60483	1	0.00074934	0.000956247	0.00101217	0.0012023	0.000212499	0.000285197
g__Pterygellus	8.7725	0.11849	0.60483	1	2.79605e-05	7.26972e-05	5.59209e-06	0	0.000413815	0.000945063
g__Pseudaleuria	8.73737	0.120009	0.60483	1	1.11842e-05	0	1.67763e-05	0	0	0
g__Lecanicillium	8.73681	0.120034	0.60483	1	0.00096184	0.0283631	0.000900327	0.000542433	0.0158704	0.000190131
g__Trichocladium	8.71848	0.120834	0.60483	1	4.47367e-05	0	0	3.35525e-05	0	0
g__Idriella	8.71848	0.120834	0.60483	1	0	0	2.79605e-05	2.23684e-05	0	0
g__Ambispora	8.67886	0.122579	0.60483	1	3.35525e-05	2.23684e-05	0	5.59209e-06	2.23684e-05	3.91446e-05
g__Ctenomyces	8.63059	0.124737	0.60483	1	3.35525e-05	0	0	0	2.79605e-05	1.11842e-05
g__Gamsia	8.57779	0.127137	0.60483	1	3.35525e-05	5.59209e-05	0	5.03288e-05	0	1.11842e-05
g__Purpureocillium	8.562	0.127862	0.60483	1	0.000296381	2.79605e-05	6.1513e-05	4.47367e-05	0.000178947	6.71051e-05
g__Erythrobasidium	8.47809	0.131781	0.60483	1	3.91446e-05	0	5.59209e-06	1.67763e-05	5.03288e-05	0
g__Hygrocybe	8.47392	0.131979	0.60483	1	2.23684e-05	2.79605e-05	0.00010625	0.000341118	1.11842e-05	1.67763e-05
g__Cryptococcus	8.45974	0.132653	0.60483	1	0.000123026	0.000307565	0.000290789	0.000190131	0.000123026	7.26972e-05
g__Phacidium	8.39407	0.135814	0.60483	1	0.00010625	0.000184539	4.47367e-05	1.67763e-05	1.11842e-05	6.1513e-05
g__Sporormia	8.33929	0.138501	0.60483	1	1.11842e-05	1.67763e-05	2.79605e-05	0.000117434	0	0
g__Roussoella	8.28752	0.141086	0.60483	1	0.000111842	6.1513e-05	0.000436183	0	0.000117434	6.71051e-05
g__Massaria	8.27266	0.141835	0.60483	1	1.11842e-05	6.1513e-05	1.11842e-05	0	1.67763e-05	1.67763e-05
g__Entoloma	8.14036	0.148668	0.60483	1	0.00161052	0.000441775	0.000475328	0.000844406	0.0014148	0.0012023
g__Geopora	8.09038	0.151324	0.60483	1	0.0100042	0.0418848	0.0666186	0.00584933	0.0325572	0.0529627
g__Orbilia	8.05694	0.153125	0.60483	1	0.000290789	0.000195723	7.82893e-05	0.000190131	9.50655e-05	0.000251644
g__Tylospora	7.96004	0.158452	0.60483	1	5.59209e-06	5.59209e-06	1.11842e-05	3.35525e-05	0	5.59209e-05
g__Myrothecium	7.88739	0.162552	0.60483	1	3.35525e-05	0.000117434	0.000436183	5.59209e-06	5.59209e-05	1.11842e-05
g__Phylloporus	7.86928	0.163589	0.60483	1	6.71051e-05	7.26972e-05	0.0253769	2.79605e-05	0.000156579	0
g__Rhizophydium	7.8526	0.164549	0.60483	1	7.26972e-05	0.00191809	1.67763e-05	5.59209e-05	6.1513e-05	2.79605e-05
g__Coralloidiomyces	7.84516	0.164978	0.60483	1	8.38814e-05	0.000402631	0	1.11842e-05	3.35525e-05	5.59209e-05
g__Tetraplosphaeria	7.81975	0.166453	0.60483	1	5.59209e-05	5.59209e-06	5.59209e-06	0	0	0.000167763
g__Sphaerellopsis	7.81712	0.166607	0.60483	1	5.59209e-06	5.59209e-06	0	3.35525e-05	2.79605e-05	4.47367e-05
g__Basidiobolus	7.80641	0.167233	0.60483	1	0.000117434	0.000849998	0.000995392	6.1513e-05	6.1513e-05	3.35525e-05
g__Parmularia	7.79661	0.167807	0.60483	1	4.47367e-05	1.11842e-05	0.000111842	5.03288e-05	3.35525e-05	0.000844406
g__Septoglomus	7.72272	0.172193	0.60483	1	5.03288e-05	0.000190131	5.59209e-05	0	7.82893e-05	0.000223684
g__Neobambusicola	7.72093	0.172301	0.60483	1	0.00026842	0.000223684	7.82893e-05	0.000391446	0.000559209	0.000100658
g__Vishniacozyma	7.7085	0.173049	0.60483	1	1.11842e-05	0	5.59209e-06	6.71051e-05	0	4.47367e-05
g__Podospora	7.67988	0.174783	0.60483	1	0.000575985	0.000246052	7.82893e-05	3.91446e-05	0.000559209	0.000290789
g__Arthrobotrys	7.66525	0.175675	0.60483	1	3.35525e-05	3.91446e-05	1.11842e-05	0	0	5.59209e-05
g__Gyalolechia	7.65584	0.176251	0.60483	1	0	0	4.47367e-05	0	0	5.59209e-06
g__Trichothecium	7.65584	0.176251	0.60483	1	7.26972e-05	0	0	0	0	5.59209e-06
g__Simplicillium	7.65584	0.176251	0.60483	1	0.000246052	0	0	0	0	5.59209e-06
g__Leptodiscella	7.65584	0.176251	0.60483	1	0	0	0.000671051	0	5.59209e-06	0
g__Coemansia	7.65584	0.176251	0.60483	1	0	0.000117434	5.59209e-06	0	0	0
g__Cryptocoryneum	7.65584	0.176251	0.60483	1	0	1.67763e-05	0.000156579	0	0	0
g__Neurospora	7.65584	0.176251	0.60483	1	3.35525e-05	0	0	0	5.59209e-06	0
g__Subplenodomus	7.65584	0.176251	0.60483	1	0	0	0	5.59209e-06	9.50655e-05	0
g__Exobasidium	7.65584	0.176251	0.60483	1	0	1.11842e-05	0	0.00208026	0	0
g__Pseudeurotium	7.64857	0.176697	0.60483	1	0.000145394	3.91446e-05	1.11842e-05	0.000223684	0.000212499	0.000173355
g__Pyrenochaeta	7.60723	0.179252	0.60483	1	0.000609538	0.00839373	0.00683353	0.00161052	0.00564242	0.00911511
g__Talaromyces	7.581	0.18089	0.60483	1	0.000564801	0.000229276	0.000184539	0.00143158	0.000553617	0.000559209
g__Gaeumannomyces	7.53268	0.183941	0.60483	1	0	5.59209e-06	0	0	0	8.94734e-05
g__Valsaria	7.53268	0.183941	0.60483	1	1.67763e-05	0	0	0	0	5.59209e-06
g__Pithya	7.53268	0.183941	0.60483	1	5.59209e-06	0	2.23684e-05	0	0	0
g__Neophaeomoniella	7.53268	0.183941	0.60483	1	0	0	0	1.67763e-05	5.59209e-06	0
g__Discosia	7.53268	0.183941	0.60483	1	0	2.23684e-05	0	0	5.59209e-05	0
g__Batrachochytrium	7.53268	0.183941	0.60483	1	0	5.59209e-06	0	0	0	1.67763e-05
g__Leucoagaricus	7.53268	0.183941	0.60483	1	0	0	0	2.23684e-05	5.59209e-06	0
g__Naganishia	7.53268	0.183941	0.60483	1	5.59209e-06	1.67763e-05	0	0	0	0
g__Sordaria	7.51064	0.185347	0.60483	1	0.000922695	0.00116315	0.00977497	0.000391446	0.00058717	0.000150986
g__Ramicandelaber	7.44151	0.18982	0.60483	1	0.000497696	0.000324341	0.000156579	0.000162171	0.000458551	0.00048092
g__Leptospora	7.42825	0.190688	0.60483	1	0.000150986	7.26972e-05	0.0028967	2.23684e-05	8.94734e-05	1.11842e-05
g__Genea	7.42424	0.190952	0.60483	1	5.59209e-06	0	0	1.11842e-05	0	0
g__Macrocybe	7.42424	0.190952	0.60483	1	0	0	0	5.59209e-06	0	1.11842e-05
g__Fomitiporia	7.40761	0.192047	0.60483	1	2.23684e-05	0	0	0	0	1.11842e-05
g__Hypochnicium	7.40761	0.192047	0.60483	1	0	1.11842e-05	0	2.79605e-05	0	0
g__Meyerozyma	7.39457	0.19291	0.60483	1	5.59209e-06	0	0	0.000369078	1.11842e-05	1.11842e-05
g__Mortierella	7.37933	0.193923	0.60483	1	0.136844	0.0968215	0.0259529	0.0279828	0.0198407	0.114951
g__Pichia	7.37863	0.19397	0.60483	1	0.000111842	6.1513e-05	0.000637498	0.000184539	5.59209e-06	3.35525e-05
g__Chaetosphaeria	7.34599	0.196154	0.60483	1	0.000111842	0	8.94734e-05	0.000301973	0.000419407	0.000324341
g__Taeniolella	7.29739	0.199446	0.60483	1	0	0	0	1.11842e-05	0	1.67763e-05
g__Postia	7.29739	0.199446	0.60483	1	0	0	0	3.35525e-05	2.79605e-05	0
g__Paramicrosporidium	7.29739	0.199446	0.60483	1	1.11842e-05	0	0	0	1.67763e-05	0
g__Pestalotiopsis	7.29739	0.199446	0.60483	1	0	3.91446e-05	0	0	2.23684e-05	0
g__Geminibasidium	7.28177	0.200514	0.60483	1	0	1.11842e-05	6.1513e-05	4.47367e-05	0.000123026	1.11842e-05
g__Curvularia	7.25097	0.202634	0.60483	1	0.000380262	0.00336085	0.000391446	0.000799669	5.03288e-05	0.000430591
g__Scleroderma	7.22485	0.204448	0.60483	1	0.0429864	0.00962399	0.00193486	8.38814e-05	0.000184539	0.000301973
g__Claviceps	7.18954	0.206921	0.60483	1	1.11842e-05	0	3.35525e-05	0	0	0
g__Phlyctochytrium	7.18954	0.206921	0.60483	1	0	0	0	0	1.11842e-05	3.35525e-05
g__Urceomyces	7.18954	0.206921	0.60483	1	0	1.11842e-05	0	1.11842e-05	0	0
g__Neodevriesia	7.18954	0.206921	0.60483	1	2.23684e-05	0	0	0	1.11842e-05	0
g__Myceliophthora	7.18552	0.207205	0.60483	1	0	2.23684e-05	0	1.67763e-05	0	0
g__Microidium	7.18539	0.207214	0.60483	1	0.000447367	0.00196282	1.67763e-05	0.0068559	0.000201315	0.000805261
g__Remersonia	7.13573	0.21074	0.60483	1	0.000665459	0.000201315	6.1513e-05	0.000145394	0.000469736	0.000441775
g__unidentified	7.12913	0.211213	0.60483	1	0.45476	0.313179	0.309992	0.484007	0.509322	0.453272
g__Lactifluus	7.1111	0.212508	0.60483	1	1.67763e-05	2.79605e-05	5.59209e-06	0	7.26972e-05	0
g__Xylaria	7.09112	0.213951	0.60483	1	2.79605e-05	0	1.11842e-05	5.59209e-06	0	5.59209e-06
g__Phyllosticta	7.07276	0.215285	0.60483	1	3.91446e-05	0	1.67763e-05	5.59209e-06	0	2.23684e-05
g__Chrysosporium	7.03646	0.217943	0.60483	1	0.00135329	0.000631906	0.000290789	0.00111283	0.000659867	0.000682235
g__Synchytrium	6.9797	0.222154	0.60483	1	0	1.11842e-05	5.59209e-06	0	2.79605e-05	2.79605e-05
g__Gliocladiopsis	6.95047	0.22435	0.60483	1	0	0	6.1513e-05	7.26972e-05	2.23684e-05	0
g__Sporobolomyces	6.813	0.234923	0.60483	1	1.67763e-05	0.000111842	0.000150986	4.47367e-05	3.35525e-05	6.71051e-05
g__Mrakia	6.78719	0.236954	0.60483	1	5.03288e-05	0	5.59209e-06	0	9.50655e-05	3.35525e-05
g__Sebacina	6.76691	0.238561	0.60483	1	0.00567038	0.00034671	0.00159375	0.000676643	0.00139243	0.00472532
g__Gilkeya	6.765	0.238712	0.60483	1	1.67763e-05	0	0	0	5.59209e-06	2.23684e-05
g__Sodiomyces	6.72133	0.242204	0.60483	1	0	5.59209e-06	1.11842e-05	0	0	2.23684e-05
g__Umbelopsis	6.71894	0.242397	0.60483	1	0	0	5.59209e-06	3.91446e-05	1.11842e-05	0
g__Pluteus	6.70919	0.243182	0.60483	1	0.000150986	0.000201315	0.000195723	1.67763e-05	0.00448486	0.00026842
g__Paraglomus	6.6909	0.244662	0.60483	1	3.35525e-05	1.67763e-05	2.23684e-05	3.35525e-05	0.00182861	0.000190131
g__Tetracladium	6.65494	0.247593	0.60483	1	0.000469736	0.000162171	5.59209e-05	0.000352302	0.000290789	0.000123026
g__Phaeophleospora	6.6521	0.247826	0.60483	1	0.000525657	0.000335525	0.00013421	0.000156579	0.000341118	0.000335525
g__Scopulariopsis	6.61458	0.250918	0.60483	1	2.23684e-05	5.59209e-06	1.11842e-05	0	0	0
g__Coniolariella	6.61458	0.250918	0.60483	1	1.11842e-05	5.59209e-06	0	0	0	1.67763e-05
g__Powellomyces	6.59123	0.252859	0.60483	1	3.35525e-05	0	1.67763e-05	4.47367e-05	5.03288e-05	2.79605e-05
g__Rhizophlyctis	6.58981	0.252977	0.60483	1	0.000285197	0.000548025	0.000128618	5.03288e-05	3.35525e-05	7.82893e-05
g__Piedraia	6.56049	0.255432	0.60483	1	6.71051e-05	2.79605e-05	1.67763e-05	5.59209e-06	5.59209e-05	5.59209e-06
g__Cystobasidium	6.54839	0.256451	0.60483	1	5.59209e-06	0	1.11842e-05	1.11842e-05	0	0
g__Golubevia	6.54839	0.256451	0.60483	1	5.59209e-06	0	1.11842e-05	0	0	1.11842e-05
g__Geastrum	6.50723	0.259942	0.60483	1	2.79605e-05	0.000167763	2.79605e-05	5.59209e-05	7.82893e-05	5.59209e-06
g__Pachycudonia	6.50617	0.260032	0.60483	1	2.23684e-05	1.11842e-05	3.91446e-05	0	0	0
g__Edenia	6.49602	0.260898	0.60483	1	0	0.000536841	1.11842e-05	0	0	1.67763e-05
g__Geoglossum	6.32729	0.275662	0.60483	1	0.000117434	0.00105131	0.010049	0.00467499	0.00149309	0.0037467
g__Collarina	6.24495	0.283109	0.60483	1	0	0	5.03288e-05	1.11842e-05	0	1.67763e-05
g__Peziza	6.24495	0.283109	0.60483	1	0	1.67763e-05	0	1.67763e-05	0	2.23684e-05
g__Bipolaris	6.23606	0.283922	0.60483	1	0	0	3.35525e-05	5.03288e-05	8.38814e-05	0
g__Staphylotrichum	6.23121	0.284366	0.60483	1	0.000536841	0.000150986	0.0024046	0.00290789	0.0102894	0.00362367
g__Diversispora	6.22036	0.285364	0.60483	1	0.000324341	0.000732564	0.000234868	0.00156019	0.000452959	0.000279605
g__Phellodon	6.19133	0.288044	0.60483	1	2.23684e-05	0	3.35525e-05	2.79605e-05	3.35525e-05	2.23684e-05
g__Acrophialophora	6.147	0.292177	0.60483	1	2.79605e-05	5.59209e-05	1.67763e-05	0	0	2.79605e-05
g__Malassezia	6.07146	0.299327	0.60483	1	2.79605e-05	5.59209e-05	1.67763e-05	9.50655e-05	4.47367e-05	0.000100658
g__Diaporthe	6.06811	0.299648	0.60483	1	0.000145394	8.38814e-05	0.000229276	0	7.26972e-05	3.91446e-05
g__Clonostachys	6.04421	0.30194	0.60483	1	0.000190131	0.000262828	0.00024046	8.94734e-05	0.00026842	0.000167763
g__Redeckera	6.02374	0.303916	0.60483	1	0.00105131	0.00105691	0.000190131	0.000911511	0.00125263	0.000872366
g__Antennariella	5.99881	0.306335	0.60483	1	2.23684e-05	5.59209e-06	5.59209e-06	1.67763e-05	3.35525e-05	3.35525e-05
g__Neophaeococcomyces	5.99394	0.306809	0.60483	1	0.00107927	0.00161052	0.000905919	0.00174473	0.00223124	0.000503288
g__Cutaneotrichosporon	5.95461	0.310661	0.60483	1	1.67763e-05	0.000111842	4.47367e-05	5.59209e-06	3.91446e-05	2.79605e-05
g__Oidiodendron	5.90757	0.315317	0.60483	1	0.000564801	0.00133092	0.000173355	0.00101217	0.00171118	0.00101217
g__Trapelia	5.87669	0.318403	0.60483	1	0.00543551	0.00309802	0.00185657	0.00539078	0.00320986	0.00818682
g__Epicoccum	5.86141	0.319939	0.60483	1	0.000693419	0.000380262	0.000900327	9.50655e-05	0.00170559	0.000402631
g__Graphium	5.84343	0.321754	0.60483	1	0	5.59209e-06	0	3.35525e-05	0	5.59209e-06
g__Acaulospora	5.84175	0.321923	0.60483	1	0.000603946	0.000100658	0.000469736	0.00010625	0.000956247	0.000307565
g__Conioscypha	5.8409	0.322009	0.60483	1	5.59209e-06	0	0	2.79605e-05	5.59209e-06	0
g__Ustilago	5.8409	0.322009	0.60483	1	3.35525e-05	0	5.59209e-06	0	5.59209e-06	0
g__Pseudophialophora	5.8409	0.32201	0.60483	1	1.11842e-05	5.59209e-06	9.50655e-05	0	0	0
g__Robillarda	5.77913	0.328307	0.60483	1	0.00010625	2.79605e-05	0.00013421	2.23684e-05	3.91446e-05	2.79605e-05
g__Neostrelitziana	5.74254	0.332082	0.60483	1	5.59209e-06	0	1.11842e-05	8.94734e-05	0	0
g__Olpidium	5.71657	0.334782	0.60483	1	0.000771708	5.03288e-05	6.1513e-05	5.59209e-05	0.000117434	8.94734e-05
g__Aspergillus	5.68293	0.338303	0.60483	1	0.00269539	0.00096184	0.00182302	0.00123585	0.000704603	0.000486512
g__Trichosporon	5.65799	0.340933	0.60483	1	7.26972e-05	3.91446e-05	1.11842e-05	2.79605e-05	1.67763e-05	1.11842e-05
g__Scutellospora	5.65404	0.34135	0.60483	1	0	4.47367e-05	5.59209e-06	2.23684e-05	0	0
g__Parasympodiella	5.64427	0.342386	0.60483	1	2.79605e-05	0	0	0	0.000223684	5.59209e-06
g__Hyalorbilia	5.64427	0.342386	0.60483	1	0	5.59209e-06	4.47367e-05	0	1.67763e-05	0
g__Peniophora	5.64394	0.34242	0.60483	1	0	5.59209e-06	5.59209e-06	0	2.79605e-05	0
g__Trametes	5.64394	0.34242	0.60483	1	1.67763e-05	0	5.59209e-06	0	0	5.59209e-06
g__Polyscytalum	5.64394	0.34242	0.60483	1	1.67763e-05	0	5.59209e-06	5.59209e-06	0	0
g__Neocatapyrenium	5.64394	0.34242	0.60483	1	5.59209e-06	0	0	1.67763e-05	0	5.59209e-06
g__Microdochium	5.64352	0.342465	0.60483	1	0.00024046	2.79605e-05	3.91446e-05	1.11842e-05	8.38814e-05	0.000313157
g__Helvellosebacina	5.63613	0.34325	0.60483	1	0.0054411	0.00786807	0.117244	0.000274012	0.000301973	0.0284302
g__Melanospora	5.6264	0.344285	0.60483	1	0.000307565	0.000100658	8.94734e-05	4.47367e-05	0.000206907	0.000234868
g__Syncephalis	5.56921	0.350417	0.60483	1	0.000715788	0.00202434	0.000408223	0.000726972	0.000726972	0.00158815
g__Cystofilobasidium	5.54583	0.352947	0.60483	1	1.67763e-05	0	0	3.91446e-05	0	5.59209e-06
g__Scytalidium	5.54583	0.352947	0.60483	1	2.23684e-05	0	1.11842e-05	0	0	5.59209e-06
g__Kazachstania	5.54583	0.352947	0.60483	1	0	0	5.59209e-06	0	2.79605e-05	1.67763e-05
g__Umbilicaria	5.5434	0.35321	0.60483	1	0.00375788	0.0017	0.000844406	0.00356216	0.00262269	0.00110723
g__Pseudallescheria	5.50999	0.356851	0.60483	1	7.82893e-05	4.47367e-05	0.00237664	2.23684e-05	1.67763e-05	1.11842e-05
g__Byssomerulius	5.4678	0.361489	0.60483	1	0.000391446	5.59209e-06	0	0	0	0.00473091
g__Aleuria	5.4678	0.361489	0.60483	1	0	5.59209e-06	0	2.79605e-05	0	2.23684e-05
g__Amanita	5.46162	0.362173	0.60483	1	0.00234309	0.00459111	0.0043842	0.0131023	0.00699571	0.0255726
g__Stachybotrys	5.40964	0.367956	0.60483	1	0.00176151	0.00037467	0.000307565	0.000324341	0.000212499	0.000559209
g__Poaceascoma	5.40289	0.368712	0.60483	1	4.47367e-05	1.67763e-05	0	1.67763e-05	1.67763e-05	1.11842e-05
g__Serendipita	5.39358	0.369757	0.60483	1	0.000441775	0.00173355	0.000525657	0.00109605	0.00189013	0.00117993
g__Placopsis	5.39183	0.369953	0.60483	1	5.59209e-06	0	3.91446e-05	4.47367e-05	2.23684e-05	5.59209e-06
g__Sampaiozyma	5.37433	0.371922	0.60483	1	0	1.67763e-05	0	1.67763e-05	5.59209e-06	0
g__Diutina	5.37433	0.371922	0.60483	1	1.67763e-05	0	2.23684e-05	5.59209e-06	0	0
g__Helvella	5.37361	0.372004	0.60483	1	1.67763e-05	4.47367e-05	0	2.79605e-05	1.11842e-05	5.03288e-05
g__Stephanonectria	5.36501	0.372975	0.60483	1	0.000559209	3.91446e-05	0.000699011	0.00010625	0.000162171	3.91446e-05
g__Trichophyton	5.36075	0.373456	0.60483	1	0.000313157	3.35525e-05	2.23684e-05	6.1513e-05	1.11842e-05	6.1513e-05
g__Trichophaea	5.34538	0.375199	0.60483	1	8.38814e-05	7.26972e-05	3.35525e-05	2.23684e-05	0.000413815	6.71051e-05
g__Cyphellophora	5.32831	0.37714	0.60483	1	0.000145394	0.000575985	0.000313157	2.23684e-05	2.79605e-05	3.91446e-05
g__Wilcoxina	5.2904	0.381476	0.60483	1	1.11842e-05	0	0	5.59209e-06	1.11842e-05	0
g__Flagelloscypha	5.2904	0.381476	0.60483	1	1.11842e-05	5.59209e-06	0	1.11842e-05	0	0
g__Luellia	5.2904	0.381476	0.60483	1	0	1.11842e-05	2.23684e-05	0	0	5.59209e-06
g__Devriesia	5.2904	0.381476	0.60483	1	0	0	1.11842e-05	1.67763e-05	0	5.59209e-06
g__Paraphaeosphaeria	5.21845	0.389806	0.60483	1	3.35525e-05	0.000128618	0	0	1.11842e-05	1.11842e-05
g__Savoryella	5.21498	0.390211	0.60483	1	1.11842e-05	0.00284637	2.23684e-05	0.000128618	0.000139802	4.47367e-05
g__Passalora	5.17521	0.394873	0.60483	1	0	6.1513e-05	2.79605e-05	0	6.1513e-05	5.59209e-06
g__Teratosphaeria	5.17254	0.395189	0.60483	1	5.59209e-06	1.11842e-05	3.35525e-05	0	1.11842e-05	0
g__Trechispora	5.16497	0.396081	0.60483	1	0.000441775	0.000301973	8.38814e-05	0.000162171	0.000279605	0.00013421
g__Beauveria	5.15494	0.397265	0.60483	1	0.00013421	3.91446e-05	6.71051e-05	0.00024046	4.47367e-05	0.000100658
g__Bullera	5.15346	0.397441	0.60483	1	0.00238223	0.000352302	0.00024046	5.03288e-05	0.00674965	0.000195723
g__Trichaptum	5.14761	0.398132	0.60483	1	0	3.91446e-05	4.47367e-05	0.000257236	0	1.11842e-05
g__Lactarius	5.13537	0.399584	0.60483	1	1.11842e-05	0.000162171	5.03288e-05	5.59209e-05	6.71051e-05	7.26972e-05
g__Veronaea	5.11709	0.401758	0.60483	1	1.11842e-05	1.11842e-05	2.79605e-05	0	0	0
g__Apophysomyces	5.11488	0.402022	0.60483	1	0	1.67763e-05	0	0	6.1513e-05	1.67763e-05
g__Dinomyces	5.11488	0.402022	0.60483	1	1.67763e-05	1.67763e-05	0.000234868	0	0	0
g__Glomerulispora	5.11488	0.402022	0.60483	1	5.03288e-05	0	0	1.67763e-05	3.35525e-05	0
g__Exophiala	5.09666	0.404198	0.60483	1	1.11842e-05	0	1.67763e-05	5.59209e-06	2.79605e-05	0
g__Russula	5.08901	0.405115	0.60483	1	0.00597794	0.000620722	0.000486512	0.0019069	0.00678321	0.000262828
g__Periconia	5.08433	0.405676	0.60483	1	5.59209e-06	0	7.26972e-05	0	2.79605e-05	5.59209e-06
g__Articulospora	5.05593	0.409092	0.60483	1	1.11842e-05	0.000201315	6.1513e-05	0	2.23684e-05	0
g__Sarocladium	5.01656	0.413862	0.60483	1	0.000223684	0.000206907	8.94734e-05	1.11842e-05	0.000313157	3.35525e-05
g__Castanediella	5	0.41588	0.60483	1	0	0	0	0	1.11842e-05	0
g__Hyphodontia	5	0.41588	0.60483	1	0	0	0	0	2.79605e-05	0
g__Sphaeropsis	5	0.41588	0.60483	1	0	0	0	1.11842e-05	0	0
g__Stenella	5	0.41588	0.60483	1	0	0	5.59209e-06	0	0	0
g__Trapeliopsis	5	0.41588	0.60483	1	0	0	0	3.91446e-05	0	0
g__Phyllachora	5	0.41588	0.60483	1	0	0	0	5.59209e-06	0	0
g__Meliniomyces	5	0.41588	0.60483	1	0	0	0	2.23684e-05	0	0
g__Polyblastia	5	0.41588	0.60483	1	0	0	0	0	1.11842e-05	0
g__Gliocephalotrichum	5	0.41588	0.60483	1	0	0	0	5.59209e-06	0	0
g__Amphinema	5	0.41588	0.60483	1	0	0	0	1.11842e-05	0	0
g__Amyloporia	5	0.41588	0.60483	1	0	0	0	2.23684e-05	0	0
g__Morchella	5	0.41588	0.60483	1	0	0	0	0	0	5.59209e-06
g__Lecanora	5	0.41588	0.60483	1	0	0	1.11842e-05	0	0	0
g__Wickerhamia	5	0.41588	0.60483	1	5.59209e-06	0	0	0	0	0
g__Clavulinopsis	5	0.41588	0.60483	1	0	1.11842e-05	0	0	0	0
g__Catenulostroma	5	0.41588	0.60483	1	0	0	0	0	2.79605e-05	0
g__Zopfiella	5	0.41588	0.60483	1	0	0	1.11842e-05	0	0	0
g__Coccocarpia	5	0.41588	0.60483	1	1.11842e-05	0	0	0	0	0
g__Farysia	5	0.41588	0.60483	1	0	2.23684e-05	0	0	0	0
g__Lanzia	5	0.41588	0.60483	1	5.59209e-06	0	0	0	0	0
g__Piptocephalis	5	0.41588	0.60483	1	0	0	1.11842e-05	0	0	0
g__Strelitziana	5	0.41588	0.60483	1	0	0	0	0	3.35525e-05	0
g__Stenocarpella	5	0.41588	0.60483	1	1.67763e-05	0	0	0	0	0
g__Craterellus	5	0.41588	0.60483	1	0	0	1.11842e-05	0	0	0
g__Hansfordia	5	0.41588	0.60483	1	0	0	0	5.59209e-06	0	0
g__Setophoma	5	0.41588	0.60483	1	5.59209e-06	0	0	0	0	0
g__Neocoleroa	5	0.41588	0.60483	1	0	0	5.59209e-06	0	0	0
g__Corymbiglomus	5	0.41588	0.60483	1	0	5.59209e-06	0	0	0	0
g__Helminthosporium	5	0.41588	0.60483	1	5.59209e-06	0	0	0	0	0
g__Saturnispora	5	0.41588	0.60483	1	0	2.23684e-05	0	0	0	0
g__Hymenoscyphus	5	0.41588	0.60483	1	5.59209e-06	0	0	0	0	0
g__Sabahriopsis	5	0.41588	0.60483	1	5.59209e-06	0	0	0	0	0
g__Meira	5	0.41588	0.60483	1	0	0	0	5.59209e-06	0	0
g__Lasallia	5	0.41588	0.60483	1	0	0	0	1.11842e-05	0	0
g__Polyporus	5	0.41588	0.60483	1	0	0	0	0	0	5.59209e-06
g__Ciboria	5	0.41588	0.60483	1	0	0	0	5.59209e-06	0	0
g__Butyriboletus	5	0.41588	0.60483	1	0	5.59209e-06	0	0	0	0
g__Veronaeopsis	5	0.41588	0.60483	1	1.11842e-05	0	0	0	0	0
g__Sterigmatomyces	5	0.41588	0.60483	1	0	0	1.67763e-05	0	0	0
g__Neocudoniella	5	0.41588	0.60483	1	2.23684e-05	0	0	0	0	0
g__Teichospora	5	0.41588	0.60483	1	0	0	6.1513e-05	0	0	0
g__Limacella	5	0.41588	0.60483	1	0	0	0	0	0	5.59209e-06
g__Humidicutis	5	0.41588	0.60483	1	5.59209e-06	0	0	0	0	0
g__Dentiscutata	5	0.41588	0.60483	1	0	0	0	0	5.59209e-06	0
g__Hanseniaspora	5	0.41588	0.60483	1	0	0	0	0	2.79605e-05	0
g__Taiwanofungus	5	0.41588	0.60483	1	0	0	0	0	0	1.67763e-05
g__Leotia	5	0.41588	0.60483	1	0	0	2.79605e-05	0	0	0
g__Kohlmeyeriopsis	5	0.41588	0.60483	1	1.67763e-05	0	0	0	0	0
g__Lobulomyces	5	0.41588	0.60483	1	0	0	0	0	0	0.000128618
g__Microbotryozyma	5	0.41588	0.60483	1	0	0	0	5.59209e-06	0	0
g__Rhytidhysteron	5	0.41588	0.60483	1	0	0	0	0	0	1.11842e-05
g__Hyphodontiella	5	0.41588	0.60483	1	5.59209e-06	0	0	0	0	0
g__Sarcodon	5	0.41588	0.60483	1	0	0	0	0	5.59209e-06	0
g__Moniliella	5	0.41588	0.60483	1	0	0	0	0	5.59209e-06	0
g__Thozetella	5	0.41588	0.60483	1	0	0	5.59209e-06	0	0	0
g__Hydnobolites	5	0.41588	0.60483	1	0	0	0	0	1.11842e-05	0
g__Lunulospora	5	0.41588	0.60483	1	5.59209e-06	0	0	0	0	0
g__Buergenerula	5	0.41588	0.60483	1	0	0	0	0	0	5.59209e-06
g__Metacordyceps	5	0.41588	0.60483	1	0	0	1.11842e-05	0	0	0
g__Paranamyces	5	0.41588	0.60483	1	0	0	0	0	2.23684e-05	0
g__Clavispora	5	0.41588	0.60483	1	0	0	0	0	0	5.59209e-06
g__Thyrostroma	5	0.41588	0.60483	1	0	0	0	0	0	1.67763e-05
g__Tubaria	5	0.41588	0.60483	1	0	1.67763e-05	0	0	0	0
g__Protostegia	5	0.41588	0.60483	1	0	0	0	0	6.1513e-05	0
g__Calicium	5	0.41588	0.60483	1	0	0	0	3.35525e-05	0	0
g__Pseudoproboscispora	5	0.41588	0.60483	1	0	0	0	5.59209e-06	0	0
g__Polyschema	5	0.41588	0.60483	1	0	0	0	1.11842e-05	0	0
g__Antherospora	5	0.41588	0.60483	1	0	0	0	3.35525e-05	0	0
g__Neoidriella	5	0.41588	0.60483	1	0	0	0	0	5.59209e-06	0
g__Knoxdaviesia	5	0.41588	0.60483	1	0	0	0	1.11842e-05	0	0
g__Choiromyces	5	0.41588	0.60483	1	0	0	0	2.23684e-05	0	0
g__Zignoella	5	0.41588	0.60483	1	0	1.11842e-05	0	0	0	0
g__Terramyces	5	0.41588	0.60483	1	1.11842e-05	0	0	0	0	0
g__Physcia	5	0.41588	0.60483	1	0	5.59209e-06	0	0	0	0
g__Imaia	5	0.41588	0.60483	1	0	0	0	0	0	2.79605e-05
g__Petriella	5	0.41588	0.60483	1	0	0	0	0	0	5.59209e-06
g__Conferticium	5	0.41588	0.60483	1	5.59209e-06	0	0	0	0	0
g__Entorrhiza	5	0.41588	0.60483	1	0	0	1.11842e-05	0	0	0
g__Pezoloma	5	0.41588	0.60483	1	0	0	0	2.79605e-05	0	0
g__Clathrus	5	0.41588	0.60483	1	0	0	0	1.67763e-05	0	0
g__Ajellomyces	5	0.41588	0.60483	1	0	0	0	0	0	5.59209e-06
g__Pacispora	5	0.41588	0.60483	1	0	1.11842e-05	0	0	0	0
g__Ambrosiella	5	0.41588	0.60483	1	5.59209e-06	0	0	0	0	0
g__Hydropisphaera	5	0.41588	0.60483	1	0	0	0	0	0	1.11842e-05
g__Ramaria	5	0.41588	0.60483	1	0	2.79605e-05	0	0	0	0
g__Cordyceps	5	0.41588	0.60483	1	0	0	5.59209e-06	0	0	0
g__Xylomyces	5	0.41588	0.60483	1	0	0	0	5.59209e-06	0	0
g__Uwebraunia	5	0.41588	0.60483	1	0	0	0	0	3.35525e-05	0
g__Fonsecazyma	5	0.41588	0.60483	1	0	0	0	5.59209e-06	0	0
g__Arrhenia	5	0.41588	0.60483	1	5.59209e-06	0	0	0	0	0
g__Fusicladium	5	0.41588	0.60483	1	0	0	2.23684e-05	0	0	0
g__Microcera	5	0.41588	0.60483	1	0	0	0	0	1.11842e-05	0
g__Phaeoacremonium	5	0.41588	0.60483	1	0	2.23684e-05	0	0	0	0
g__Arthrinium	5	0.41588	0.60483	1	1.11842e-05	0	0	0	0	0
g__Dendroclathra	5	0.41588	0.60483	1	0	0	0	0	5.59209e-06	0
g__Gerhardtia	5	0.41588	0.60483	1	0	5.59209e-06	0	0	0	0
g__Peltigera	5	0.41588	0.60483	1	0	1.11842e-05	0	0	0	0
g__Xerocomus	5	0.41588	0.60483	1	5.59209e-06	0	0	0	0	0
g__Saprochaete	5	0.41588	0.60483	1	0	0	0	0	1.11842e-05	0
g__Alphamyces	5	0.41588	0.60483	1	0	0	0	0	3.35525e-05	0
g__Rachicladosporium	5	0.41588	0.60483	1	0	0	0	4.47367e-05	0	0
g__Kluyveromyces	5	0.41588	0.60483	1	0	0	0	0	0	5.59209e-06
g__Melanconiella	5	0.41588	0.60483	1	0	0	0	0	1.11842e-05	0
g__Xenophaeosphaeria	5	0.41588	0.60483	1	0	5.59209e-06	0	0	0	0
g__Pachyphloeus	5	0.41588	0.60483	1	0	0	0	0	0	1.11842e-05
g__Cylindrocladiella	5	0.41588	0.60483	1	0	0	0	2.79605e-05	0	0
g__Udeniomyces	5	0.41588	0.60483	1	0	0	0	0	0	0.000167763
g__Sugiyamaella	5	0.41588	0.60483	1	3.35525e-05	0	0	0	0	0
g__Suillus	5	0.41588	0.60483	1	0	0	0	0	2.23684e-05	0
g__Strattonia	5	0.41588	0.60483	1	0	0	0	0	0	5.59209e-06
g__Chytridium	5	0.41588	0.60483	1	0	0	0.00013421	0	0	0
g__Dendrothyrium	5	0.41588	0.60483	1	0	1.11842e-05	0	0	0	0
g__Exserohilum	5	0.41588	0.60483	1	0	0	0	1.67763e-05	0	0
g__Scutiger	5	0.41588	0.60483	1	0	0	0	0	5.59209e-06	0
g__Lopadostoma	5	0.41588	0.60483	1	5.59209e-06	0	0	0	0	0
g__Gibellulopsis	5	0.41588	0.60483	1	0	1.11842e-05	0	0	0	0
g__Tephrocybella	5	0.41588	0.60483	1	1.11842e-05	0	0	0	0	0
g__Hygrophorus	5	0.41588	0.60483	1	0	0	5.59209e-06	0	0	0
g__Parvoplaca	5	0.41588	0.60483	1	1.11842e-05	0	0	0	0	0
g__Polysporina	5	0.41588	0.60483	1	0	0	0	0	5.59209e-06	0
g__Archaeospora	5	0.41588	0.60483	1	2.23684e-05	0	0	0	0	0
g__Crinipellis	5	0.41588	0.60483	1	0	1.11842e-05	0	0	0	0
g__Leucosporidiella	5	0.41588	0.60483	1	0	0	0	5.59209e-06	0	0
g__Phaeomoniella	5	0.41588	0.60483	1	0	0	1.11842e-05	0	0	0
g__Mucronella	5	0.41588	0.60483	1	0	0	1.11842e-05	0	0	0
g__Wolfiporia	5	0.41588	0.60483	1	0	0	0	0	5.59209e-06	0
g__Clitopilus	5	0.41588	0.60483	1	0	0	0	1.11842e-05	0	0
g__Brachyphoris	5	0.41588	0.60483	1	0	0	0	1.11842e-05	0	0
g__Hydropunctaria	5	0.41588	0.60483	1	1.11842e-05	0	0	0	0	0
g__Spegazzinia	5	0.41588	0.60483	1	0	0	0	0	0	2.79605e-05
g__Setosphaeria	5	0.41588	0.60483	1	0	2.23684e-05	0	0	0	0
g__Placidium	5	0.41588	0.60483	1	0	0	0	5.59209e-06	0	0
g__Murispora	5	0.41588	0.60483	1	0	0	0	3.91446e-05	0	0
g__Hydropus	5	0.41588	0.60483	1	0	0	0	5.59209e-06	0	0
g__Toxicocladosporium	4.98584	0.417611	0.605964	1	5.59209e-06	1.67763e-05	0	0.000111842	1.67763e-05	2.23684e-05
g__Tulasnella	4.91069	0.426877	0.615677	1	5.59209e-06	6.1513e-05	0	0.000123026	0	0.00208585
g__Phaeosphaeria	4.90966	0.427004	0.615677	1	1.11842e-05	6.71051e-05	0	2.23684e-05	5.03288e-05	2.23684e-05
g__Occultifur	4.904	0.427708	0.615677	1	5.59209e-06	0	5.59209e-06	2.23684e-05	2.23684e-05	0
g__Thyronectria	4.89943	0.428277	0.615677	1	1.11842e-05	0	8.38814e-05	5.59209e-05	0	5.59209e-06
g__Holtermanniella	4.89252	0.429137	0.615677	1	0.000827629	0.000788485	0.000889142	0.000262828	0.000464144	0.000212499
g__Didymella	4.81705	0.438613	0.627857	1	0.000816445	0.000307565	0.000123026	0.000100658	0.000223684	6.71051e-05
g__Tomentella	4.79697	0.441158	0.630084	1	0.00344473	0.006224	0.000369078	0.00422203	0.00106809	0.000564801
g__Scolecobasidium	4.76332	0.445442	0.634149	1	5.59209e-06	0	1.11842e-05	0	7.26972e-05	3.91446e-05
g__Antrodiella	4.74588	0.447673	0.634149	1	0.00272335	0.000726972	0.000889142	0.000285197	0.000234868	0.000117434
g__Crustoderma	4.74228	0.448135	0.634149	1	0.000659867	6.1513e-05	0.00010625	2.23684e-05	5.59209e-06	0.000173355
g__Danielozyma	4.70413	0.453045	0.634149	1	1.67763e-05	2.23684e-05	1.11842e-05	5.59209e-06	0	0
g__Triparticalcar	4.69679	0.453993	0.634149	1	1.67763e-05	7.82893e-05	3.91446e-05	2.79605e-05	0	5.59209e-06
g__Phialocephala	4.69642	0.454041	0.634149	1	1.67763e-05	2.79605e-05	0	2.79605e-05	2.23684e-05	1.67763e-05
g__Psathyrella	4.68001	0.456166	0.634149	1	0.000111842	4.47367e-05	0.00013421	5.59209e-05	0.000111842	0.000156579
g__Raffaelea	4.66363	0.458294	0.634149	1	0.000699011	0.000777301	0.000190131	9.50655e-05	0.000492104	0.00159934
g__Wojnowiciella	4.6587	0.458935	0.634149	1	0.000100658	0.000469736	0.000738156	4.47367e-05	6.71051e-05	0.000117434
g__Melanoleuca	4.64617	0.460567	0.634149	1	7.26972e-05	8.38814e-05	8.94734e-05	6.71051e-05	0.00229276	0.000234868
g__Clavaria	4.62517	0.463313	0.634149	1	0.000570393	0.01667	0.000933879	0.0136279	0.00326019	0.0195891
g__Microallomyces	4.56969	0.470614	0.634149	1	1.67763e-05	5.03288e-05	5.59209e-06	5.03288e-05	0	0.000732564
g__Golovinomyces	4.5505	0.473155	0.634149	1	0.000128618	0.000178947	0	1.67763e-05	0	2.79605e-05
g__Tilletia	4.47907	0.482689	0.634149	1	1.11842e-05	0	0	5.59209e-06	5.03288e-05	2.23684e-05
g__Mucor	4.39829	0.493606	0.634149	1	2.23684e-05	3.91446e-05	0	1.67763e-05	5.59209e-06	2.23684e-05
g__Cosmospora	4.31737	0.504684	0.634149	1	1.11842e-05	5.59209e-06	1.11842e-05	8.94734e-05	0	0
g__Australovuilleminia	4.31737	0.504684	0.634149	1	5.59209e-06	3.35525e-05	5.59209e-06	0	0	0.000436183
g__Hannaella	4.31684	0.504758	0.634149	1	8.94734e-05	2.79605e-05	1.11842e-05	5.59209e-05	5.59209e-05	0
g__Derxomyces	4.29708	0.507483	0.634149	1	1.11842e-05	3.91446e-05	1.67763e-05	1.11842e-05	0.000123026	0
g__Kamienskia	4.27344	0.510755	0.634149	1	1.67763e-05	6.71051e-05	2.23684e-05	3.35525e-05	5.59209e-06	5.59209e-06
g__Moleospora	4.2547	0.513358	0.634149	1	0.00249407	0.00061513	0.00582696	0.000307565	0.000782893	0.00304769
g__Unilacryma	4.24877	0.514183	0.634149	1	5.03288e-05	1.67763e-05	5.59209e-06	4.47367e-05	4.47367e-05	3.35525e-05
g__Gongronella	4.17827	0.524045	0.634149	1	5.03288e-05	1.67763e-05	4.47367e-05	2.79605e-05	1.11842e-05	7.82893e-05
g__Gymnoascus	4.17482	0.524531	0.634149	1	2.23684e-05	5.59209e-05	1.67763e-05	0	0	0.000184539
g__Phallus	4.16972	0.525248	0.634149	1	0	0.000128618	0	2.79605e-05	9.50655e-05	5.59209e-05
g__Sphaerostilbella	4.14944	0.528107	0.634149	1	0	5.59209e-06	1.11842e-05	4.47367e-05	1.11842e-05	0
g__Arachnomyces	4.14944	0.528107	0.634149	1	0	5.59209e-06	1.11842e-05	3.35525e-05	0	1.11842e-05
g__Albotricha	4.11905	0.532407	0.634149	1	0	0	0	0.000341118	2.23684e-05	0
g__Zymoseptoria	4.11905	0.532407	0.634149	1	0	0	5.59209e-06	0	1.11842e-05	0
g__Phellinus	4.11905	0.532407	0.634149	1	3.91446e-05	0	0	0	1.11842e-05	0
g__Porodisculus	4.11905	0.532407	0.634149	1	0	0	5.59209e-06	5.03288e-05	0	0
g__Loreleia	4.11905	0.532407	0.634149	1	0	0	5.59209e-06	0	0	2.23684e-05
g__Chalara	4.11905	0.532407	0.634149	1	0	1.11842e-05	2.23684e-05	0	0	0
g__Monacrosporium	4.11905	0.532407	0.634149	1	5.59209e-06	2.23684e-05	0	0	0	0
g__Moelleriella	4.11905	0.532407	0.634149	1	0	0	0	0	1.67763e-05	5.59209e-06
g__Fibroporia	4.11905	0.532407	0.634149	1	0	0	1.67763e-05	0	0	5.59209e-06
g__Pleurotus	4.11905	0.532407	0.634149	1	0	5.59209e-06	0	0	1.67763e-05	0
g__Basidiodendron	4.11905	0.532407	0.634149	1	0	5.59209e-06	0	2.23684e-05	0	0
g__Phlebiopsis	4.11905	0.532407	0.634149	1	0.000100658	0	0	0	0	1.67763e-05
g__Geotrichum	4.11905	0.532407	0.634149	1	0	5.59209e-06	0	2.23684e-05	0	0
g__Exidia	4.11905	0.532407	0.634149	1	0	5.59209e-06	1.67763e-05	0	0	0
g__Phakopsora	4.11905	0.532407	0.634149	1	2.23684e-05	0	0	0	0	1.11842e-05
g__Hydnum	4.11905	0.532407	0.634149	1	0	1.67763e-05	0	0	0	5.59209e-06
g__Thelebolus	4.11905	0.532407	0.634149	1	5.59209e-06	0	0	2.23684e-05	0	0
g__Kondoa	4.11905	0.532407	0.634149	1	1.11842e-05	5.59209e-06	0	0	0	0
g__Mycofalcella	4.11905	0.532407	0.634149	1	0	0	5.59209e-06	0	1.67763e-05	0
g__Guignardia	4.11905	0.532407	0.634149	1	0	0	0	5.59209e-06	1.67763e-05	0
g__Pyrenula	4.11905	0.532407	0.634149	1	0	0	0	5.59209e-06	1.67763e-05	0
g__Baeomyces	4.11905	0.532407	0.634149	1	0	0	0	5.59209e-06	4.47367e-05	0
g__Xeromyces	4.11905	0.532407	0.634149	1	0	0	0	1.67763e-05	5.59209e-06	0
g__Venturia	4.11905	0.532407	0.634149	1	0	0	0	1.11842e-05	0	1.67763e-05
g__Dactylella	4.11905	0.532407	0.634149	1	1.67763e-05	0	2.23684e-05	0	0	0
g__Dipodascus	4.11905	0.532407	0.634149	1	0	5.59209e-06	3.91446e-05	0	0	0
g__Bacidia	4.11905	0.532407	0.634149	1	0	0	1.11842e-05	2.23684e-05	0	0
g__Seimatosporium	4.11905	0.532407	0.634149	1	0	2.23684e-05	0	5.59209e-06	0	0
g__Tumularia	4.11905	0.532407	0.634149	1	0	1.67763e-05	5.59209e-06	0	0	0
g__Readeriella	4.11905	0.532407	0.634149	1	1.11842e-05	0	0	5.59209e-06	0	0
g__Bovista	4.11905	0.532407	0.634149	1	0	0	0	5.59209e-06	0	1.11842e-05
g__Verticillium	4.11905	0.532407	0.634149	1	0	0	0	3.35525e-05	0	5.59209e-06
g__Ceratocystis	4.11905	0.532407	0.634149	1	0	0	0	1.67763e-05	5.59209e-06	0
g__Rhizopogon	4.11905	0.532407	0.634149	1	0	5.59209e-06	0	1.11842e-05	0	0
g__Clavulina	4.11905	0.532407	0.634149	1	1.11842e-05	0	0	0	0	5.59209e-06
g__Acrostalagmus	4.11905	0.532407	0.634149	1	0	0	0	0	1.11842e-05	5.59209e-06
g__Neosartorya	4.11905	0.532407	0.634149	1	0	0	5.59209e-06	2.23684e-05	0	0
g__Embellisia	4.11905	0.532407	0.634149	1	0	5.59209e-06	0	0	0	2.79605e-05
g__Podostictina	4.11905	0.532407	0.634149	1	0	0	5.59209e-06	2.23684e-05	0	0
g__Ramularia	4.11905	0.532407	0.634149	1	5.59209e-06	1.67763e-05	0	0	0	0
g__Paratritirachium	4.11905	0.532407	0.634149	1	5.59209e-06	1.11842e-05	0	0	0	0
g__Madurella	4.11905	0.532407	0.634149	1	3.35525e-05	0	0	1.11842e-05	0	0
g__Fusculina	4.11905	0.532407	0.634149	1	5.59209e-06	0	1.67763e-05	0	0	0
g__Filobasidium	4.11905	0.532407	0.634149	1	0	5.59209e-06	0	0	0	2.23684e-05
g__Leohumicola	4.11765	0.532605	0.634149	1	0	0	0	5.59209e-06	5.59209e-06	0
g__Calocera	4.11765	0.532605	0.634149	1	0	0	1.11842e-05	0	0	1.11842e-05
g__Neocosmospora	4.11765	0.532605	0.634149	1	0	0	1.11842e-05	0	0	1.11842e-05
g__Campylocarpon	4.11765	0.532605	0.634149	1	0	0	0	1.11842e-05	1.11842e-05	0
g__Anungitea	4.11765	0.532605	0.634149	1	5.59209e-06	0	5.59209e-06	0	0	0
g__Caloplaca	4.11765	0.532605	0.634149	1	5.59209e-06	0	0	0	5.59209e-06	0
g__Protrudomyces	4.11765	0.532605	0.634149	1	0	5.59209e-06	0	0	5.59209e-06	0
g__Phyllactinia	4.11765	0.532605	0.634149	1	0	0	5.59209e-06	0	5.59209e-06	0
g__Saccharomycopsis	4.11765	0.532605	0.634149	1	5.59209e-06	0	0	0	5.59209e-06	0
g__Chaetomella	4.11765	0.532605	0.634149	1	0	0	0	5.59209e-06	0	5.59209e-06
g__Claussenomyces	4.11765	0.532605	0.634149	1	0	0	5.59209e-06	5.59209e-06	0	0
g__Auriculoscypha	4.11765	0.532605	0.634149	1	0	1.11842e-05	1.11842e-05	0	0	0
g__Psilocybe	4.11765	0.532605	0.634149	1	0	1.11842e-05	0	1.11842e-05	0	0
g__Moesziomyces	4.11765	0.532605	0.634149	1	0	0	1.11842e-05	1.11842e-05	0	0
g__Sphaerobolus	4.11765	0.532605	0.634149	1	5.59209e-06	0	0	0	0	5.59209e-06
g__Annulohypoxylon	4.11765	0.532605	0.634149	1	0	0	5.59209e-06	0	5.59209e-06	0
g__Resinicium	4.11765	0.532605	0.634149	1	0	5.59209e-06	0	0	5.59209e-06	0
g__Clavulicium	4.11765	0.532605	0.634149	1	0	5.59209e-06	5.59209e-06	0	0	0
g__Rhizopus	4.07585	0.538547	0.640027	1	5.03288e-05	0	5.59209e-06	5.59209e-06	0	6.1513e-05
g__Hebeloma	4.0625	0.540453	0.641096	1	5.59209e-05	5.59209e-06	0	5.59209e-06	0	5.59209e-06
g__Scutellinia	4.03016	0.545082	0.645385	1	0.000290789	0.000100658	0.00010625	0.000100658	0.000145394	3.91446e-05
g__Byssoporia	3.98313	0.551847	0.652183	1	5.59209e-06	5.59209e-06	0	0	2.79605e-05	1.11842e-05
g__Ophiostoma	3.91176	0.562188	0.663174	1	5.59209e-06	0	0	1.11842e-05	5.59209e-06	1.67763e-05
g__Ganoderma	3.90126	0.563719	0.663572	1	1.67763e-05	4.47367e-05	5.59209e-06	5.03288e-05	7.26972e-05	4.47367e-05
g__Guehomyces	3.89515	0.564609	0.663572	1	0.0317016	0.00831544	0.00241019	0.00187894	0.0156523	0.00560327
g__Spizellomyces	3.8304	0.574084	0.673465	1	6.1513e-05	3.35525e-05	1.11842e-05	5.59209e-06	2.79605e-05	1.67763e-05
g__Pseudozyma	3.81682	0.576079	0.674563	1	2.23684e-05	0	0	1.11842e-05	1.11842e-05	1.11842e-05
g__Humicola	3.805	0.577819	0.67481	1	0.00399275	0.00998188	0.00243256	0.00323223	0.00760524	0.00303091
g__Claroideoglomus	3.80099	0.578409	0.67481	1	9.50655e-05	7.82893e-05	3.35525e-05	7.26972e-05	0.000352302	9.50655e-05
g__Stemphylium	3.70993	0.591887	0.689273	1	0.000251644	1.67763e-05	1.11842e-05	0.000274012	0.000296381	0
g__Cyberlindnera	3.69792	0.593674	0.690092	1	5.59209e-06	0	1.11842e-05	5.59209e-06	0	1.11842e-05
g__Acrocalymma	3.68429	0.595704	0.691191	1	0.000100658	1.11842e-05	0.000111842	2.79605e-05	5.59209e-06	0
g__Mycothermus	3.65027	0.600782	0.695814	1	5.59209e-05	0.000111842	6.71051e-05	1.67763e-05	0.000100658	6.1513e-05
g__Chloridium	3.62996	0.60382	0.697288	1	0.000100658	3.91446e-05	0.000167763	6.71051e-05	0.00013421	8.38814e-05
g__Cenococcum	3.62714	0.604243	0.697288	1	3.35525e-05	5.59209e-06	3.91446e-05	3.91446e-05	0	0
g__Metschnikowia	3.61013	0.606793	0.698964	1	0.000475328	3.35525e-05	5.59209e-06	1.11842e-05	0.00013421	6.71051e-05
g__Leptosphaeria	3.58345	0.610801	0.70231	1	0.000234868	9.50655e-05	0.000452959	0.000100658	0.000162171	2.79605e-05
g__Trematosphaeria	3.54517	0.616564	0.70722	1	0.00010625	3.35525e-05	0.000788485	2.23684e-05	0.000156579	3.91446e-05
g__Lophiostoma	3.54035	0.617291	0.70722	1	0.000766116	0.000156579	0.000167763	0.00013421	0.000111842	2.23684e-05
g__Chaetomium	3.53273	0.618442	0.707266	1	0.00128059	0.000536841	0.00050888	0.00104572	0.000682235	0.000760524
g__Laetiporus	3.36646	0.643683	0.733376	1	0.000452959	0.000458551	0.000190131	0.000251644	0.000329933	0.000307565
g__Podoscypha	3.2692	0.658561	0.733376	1	2.79605e-05	0	5.59209e-06	2.23684e-05	5.59209e-06	5.59209e-06
g__Murilentithecium	3.242	0.662732	0.733376	1	2.23684e-05	5.59209e-06	8.94734e-05	1.11842e-05	0	5.03288e-05
g__Trichoglossum	3.23994	0.663048	0.733376	1	0	5.59209e-06	1.11842e-05	0.000100658	1.11842e-05	5.59209e-06
g__Pulvinula	3.23506	0.663798	0.733376	1	0.00660985	0.027446	0.000223684	0.000117434	0.000710195	0.00189013
g__Acephala	3.18776	0.671065	0.733376	1	5.59209e-06	0	7.26972e-05	0	0	2.23684e-05
g__Campanophyllum	3.18776	0.671065	0.733376	1	0	0	0	2.23684e-05	5.59209e-06	6.1513e-05
g__Mingxiaea	3.18776	0.671065	0.733376	1	5.59209e-06	1.67763e-05	1.11842e-05	0	0	0
g__Sistotremastrum	3.18776	0.671065	0.733376	1	0	0.000123026	0	1.11842e-05	2.23684e-05	0
g__Dekkera	3.18776	0.671065	0.733376	1	0	1.11842e-05	0.000301973	0	0	1.67763e-05
g__Fuscoderma	3.18776	0.671065	0.733376	1	0	0	5.59209e-06	0	8.38814e-05	1.11842e-05
g__Sigarispora	3.18627	0.671293	0.733376	1	0	5.59209e-06	5.59209e-06	0	1.11842e-05	0
g__Auricularia	3.18627	0.671293	0.733376	1	0	5.59209e-06	0	0.000201315	5.59209e-06	0
g__Phaeopyxis	3.18627	0.671293	0.733376	1	0	0	0	5.59209e-06	1.67763e-05	5.59209e-06
g__Octaviania	3.18627	0.671293	0.733376	1	5.59209e-06	0	0	0	1.67763e-05	5.59209e-06
g__Cephalotheca	3.18627	0.671293	0.733376	1	1.67763e-05	0	0	1.11842e-05	0	1.11842e-05
g__Wallemia	3.18627	0.671293	0.733376	1	5.59209e-06	0	0	4.47367e-05	5.59209e-06	0
g__Phomopsis	3.18627	0.671293	0.733376	1	0	0	1.67763e-05	5.59209e-06	5.59209e-06	0
g__Saksenaea	3.18627	0.671293	0.733376	1	1.11842e-05	0	0	1.11842e-05	0	5.59209e-06
g__Humaria	3.18627	0.671293	0.733376	1	0	2.79605e-05	0	5.59209e-06	0	2.79605e-05
g__Sarcosphaera	3.18627	0.671293	0.733376	1	5.59209e-06	0	0	5.59209e-06	0	2.23684e-05
g__Physalospora	3.18627	0.671293	0.733376	1	0	0	0	1.11842e-05	1.67763e-05	1.11842e-05
g__Arthrographis	3.18182	0.671978	0.733376	1	5.59209e-06	0	5.59209e-06	0	0	5.59209e-06
g__Tricholoma	3.18182	0.671978	0.733376	1	5.59209e-06	5.59209e-06	0	0	5.59209e-06	0
g__Thermoascus	3.18182	0.671978	0.733376	1	5.59209e-06	0	0	5.59209e-06	0	5.59209e-06
g__Solicoccozyma	3.18182	0.671978	0.733376	1	0	1.11842e-05	0	1.11842e-05	0	1.11842e-05
g__Trichoderma	3.17935	0.672357	0.733376	1	0.000262828	0.000575985	0.000424999	0.00180065	0.000564801	0.000469736
g__Colacogloea	3.14685	0.677358	0.737308	1	5.59209e-06	3.91446e-05	1.11842e-05	5.59209e-06	0	2.23684e-05
g__Antrodia	3.13829	0.678675	0.737308	1	3.35525e-05	6.1513e-05	0	1.67763e-05	1.67763e-05	2.23684e-05
g__Rhodotorula	3.13336	0.679435	0.737308	1	2.79605e-05	1.67763e-05	1.11842e-05	5.59209e-06	1.11842e-05	2.79605e-05
g__Thielavia	3.09422	0.685462	0.7419	1	3.35525e-05	3.91446e-05	1.11842e-05	0.000123026	5.59209e-06	1.11842e-05
g__Ophiocordyceps	3.09076	0.685995	0.7419	1	2.79605e-05	0.000536841	2.79605e-05	0.000167763	0.000206907	6.71051e-05
g__Paludomyces	3.07601	0.688269	0.743097	1	9.50655e-05	2.79605e-05	3.35525e-05	9.50655e-05	1.67763e-05	2.79605e-05
g__Mycoarthris	3.04279	0.693388	0.747358	1	1.67763e-05	4.47367e-05	8.38814e-05	5.59209e-06	0	5.59209e-06
g__Coprinellus	3.01742	0.6973	0.750304	1	0.00896971	0.00939471	0.000475328	0.0033217	0.0234365	0.000894734
g__Cladosporium	3.00804	0.698747	0.750593	1	0.000206907	0.000738156	0.000145394	0.000262828	0.000335525	0.000447367
g__Huntiella	2.9619	0.705859	0.756957	1	6.1513e-05	7.26972e-05	8.38814e-05	7.26972e-05	0.00010625	1.11842e-05
g__Thermomyces	2.93796	0.709551	0.759637	1	1.67763e-05	1.67763e-05	0	5.59209e-06	1.67763e-05	5.59209e-06
g__Preussia	2.92399	0.711703	0.760334	1	0.000262828	3.35525e-05	3.91446e-05	6.71051e-05	9.50655e-05	0.000178947
g__Paecilomyces	2.91824	0.712589	0.760334	1	2.79605e-05	5.59209e-06	2.23684e-05	3.35525e-05	0	3.35525e-05
g__Gastrosporium	2.90686	0.714343	0.760931	1	1.11842e-05	5.59209e-06	1.11842e-05	0	6.1513e-05	1.11842e-05
g__Macrophomina	2.78607	0.732926	0.779422	1	3.35525e-05	0	0.000100658	3.91446e-05	0.00024046	4.47367e-05
g__Tuber	2.77177	0.735121	0.780454	1	0.0232184	0.0718304	0.134887	0.0206907	0.0654163	0.0442782
g__Endogone	2.76062	0.736832	0.780968	1	5.59209e-06	3.91446e-05	0	5.59209e-06	5.59209e-06	0.000117434
g__Leptodontidium	2.74117	0.739815	0.782827	1	5.59209e-06	2.23684e-05	1.11842e-05	2.79605e-05	5.59209e-06	1.67763e-05
g__Corticium	2.72222	0.742718	0.784596	1	1.11842e-05	5.59209e-06	1.11842e-05	1.11842e-05	5.59209e-06	0
g__Cylindrocarpon	2.65889	0.752398	0.793506	1	1.11842e-05	0	2.79605e-05	3.91446e-05	1.11842e-05	5.59209e-05
g__Coniochaeta	2.5539	0.768356	0.808997	1	0.000223684	0.000469736	0.000195723	0.000329933	0.000100658	0.000167763
g__Mycena	2.50867	0.775188	0.814843	1	0.0271049	0.000743748	0.000816445	0.000581577	0.00463584	0.000251644
g__Sistotrema	2.48158	0.779266	0.81778	1	3.35525e-05	4.47367e-05	5.59209e-06	1.67763e-05	2.23684e-05	1.67763e-05
g__Rhizophagus	2.46317	0.782031	0.819332	1	0.000184539	0.000329933	3.91446e-05	8.94734e-05	0.000251644	0.000212499
g__Nigrospora	2.43947	0.785583	0.821701	1	0.000318749	0.000145394	0.000313157	7.26972e-05	0.000704603	9.50655e-05
g__Penicillium	2.34994	0.798906	0.834267	1	0.000313157	0.000262828	0.00026842	0.000766116	0.000274012	0.000262828
g__Issatchenkia	2.3136	0.804267	0.838491	1	0.00128059	0.000525657	0.0657909	0.000313157	0.000274012	0.000335525
g__Dioszegia	2.29529	0.806958	0.839922	1	0.000212499	0.00026842	4.47367e-05	4.47367e-05	3.91446e-05	0.00037467
g__Torrubiella	2.27124	0.810481	0.842213	1	3.35525e-05	2.23684e-05	0.000212499	0.000145394	6.1513e-05	0.000145394
g__Gloeoporus	2.20326	0.820366	0.847895	1	5.59209e-06	0	0.000117434	0	2.23684e-05	1.67763e-05
g__Chaetomidium	2.20169	0.820592	0.847895	1	5.59209e-06	0	1.11842e-05	5.59209e-06	2.79605e-05	0
g__Paraconiothyrium	2.20169	0.820592	0.847895	1	5.59209e-06	1.67763e-05	0	5.59209e-06	2.23684e-05	0
g__Ilyonectria	2.19697	0.821274	0.847895	1	5.59209e-06	5.59209e-06	3.35525e-05	0	5.59209e-06	0
g__Geosmithia	2.18377	0.823177	0.848485	1	0.000262828	0.000162171	0.00034671	0.000329933	0.00163289	0.000139802
g__Lacazia	1.80141	0.875884	0.901354	1	8.94734e-05	7.82893e-05	0.000111842	0.000301973	0.000385854	3.91446e-05
g__Ochroconis	1.70018	0.888877	0.913249	1	5.03288e-05	4.47367e-05	0.000257236	3.35525e-05	1.67763e-05	7.26972e-05
g__Acremonium	1.67665	0.891828	0.914806	1	0.00125822	0.00228157	0.00171677	0.00249407	0.00165526	0.00125263
g__Ascobolus	1.57161	0.90466	0.926477	1	3.35525e-05	3.35525e-05	5.59209e-06	2.79605e-05	2.79605e-05	1.11842e-05
g__Kodamaea	1.53821	0.908619	0.929038	1	0.000167763	0.000123026	0.00013421	8.38814e-05	8.38814e-05	6.71051e-05
g__Gibberella	1.40587	0.92367	0.942913	1	0.000206907	0.000212499	0.000117434	0.000341118	0.000100658	0.000128618
g__Candida	1.31133	0.933761	0.951689	1	0.00291348	0.000967432	0.027692	0.00216414	0.00103454	0.00096184
g__Mutinus	1.16251	0.948423	0.962702	1	8.94734e-05	1.11842e-05	6.1513e-05	3.91446e-05	0	1.67763e-05
g__Bambusicola	1.15586	0.949042	0.962702	1	1.11842e-05	0	1.11842e-05	0.000195723	2.23684e-05	1.11842e-05
g__Rhodosporidiobolus	1.15416	0.949199	0.962702	1	1.11842e-05	1.67763e-05	5.59209e-06	1.67763e-05	2.23684e-05	5.59209e-06
g__Lepraria	1.13881	0.950611	0.962702	1	5.59209e-05	4.47367e-05	0.000894734	3.91446e-05	6.71051e-05	2.23684e-05
g__Archaeorhizomyces	1.12012	0.952307	0.962889	1	0.0080582	0.0678377	0.0209312	0.0129345	0.0169105	0.00757169
g__Pilobolus	1.02364	0.960636	0.969771	1	4.47367e-05	2.79605e-05	5.59209e-05	2.79605e-05	9.50655e-05	2.23684e-05
g__Melanocarpus	0.944891	0.966887	0.974537	1	5.59209e-06	2.23684e-05	2.23684e-05	1.67763e-05	1.67763e-05	2.23684e-05
g__Hydnocystis	0.865351	0.972679	0.978826	1	3.35525e-05	5.03288e-05	0.000486512	2.23684e-05	0.000967432	0.00338321
g__Piloderma	0.68925	0.983553	0.986438	1	5.59209e-06	5.59209e-06	2.79605e-05	5.59209e-06	5.03288e-05	1.11842e-05
g__Paraphoma	0.679502	0.984075	0.986438	1	3.35525e-05	3.35525e-05	0.000206907	4.47367e-05	5.03288e-05	2.23684e-05
g__Metarhizium	0.663926	0.98489	0.986438	1	0.000296381	0.000715788	0.00645327	0.00026842	0.000363486	0.000413815
g__Geopyxis	0.538643	0.99064	0.99064	1	0.00010625	0.000123026	3.35525e-05	4.47367e-05	0.000324341	6.1513e-05
